# Supplementary material for: Iron Catalyzed Aryl–Aryl Kumada Cross‐Coupling: A Mechanistic and Computational Investigation
Source: Angew Chem Int Ed Engl. 2026 Mar 13;65(17):e3094782. doi: 10.1002/anie.3094782 (PMC13098315; doi:10.1002/anie.3094782)
Supplement: Supplementary file 2 — Supporting File 2: anie71772‐sup‐0002‐Data.zip. [file ANIE-65-e3094782-s001.zip]

Archive with 72 entries (59 files):
- .DS_Store
- Alternative_Catalytic_Cycle/.DS_Store
- Alternative_Catalytic_Cycle/Cross-Coupling/
- Alternative_Catalytic_Cycle/Cross-Coupling/Mg-assisted/
- Alternative_Catalytic_Cycle/Cross-Coupling/Mg-assisted/7.xyz
- Alternative_Catalytic_Cycle/Cross-Coupling/Mg-assisted/8.xyz
- Alternative_Catalytic_Cycle/Cross-Coupling/Mg-assisted/TS11.xyz
- Alternative_Catalytic_Cycle/Cross-Coupling/Mg-assisted/TS12.xyz
- Alternative_Catalytic_Cycle/Cross-Coupling/Mg-assisted/TS9.xyz
- Alternative_Catalytic_Cycle/Cross-Coupling/Non_Mg-assisted/
- Alternative_Catalytic_Cycle/Cross-Coupling/Non_Mg-assisted/3.xyz
- Alternative_Catalytic_Cycle/Cross-Coupling/Non_Mg-assisted/5.xyz
- Alternative_Catalytic_Cycle/Cross-Coupling/Non_Mg-assisted/7.xyz
- Alternative_Catalytic_Cycle/Cross-Coupling/Non_Mg-assisted/8.xyz
- Alternative_Catalytic_Cycle/Cross-Coupling/Non_Mg-assisted/TS10.xyz
- Alternative_Catalytic_Cycle/Cross-Coupling/Non_Mg-assisted/TS11.xyz
- Alternative_Catalytic_Cycle/Cross-Coupling/Non_Mg-assisted/TS12.xyz
- Alternative_Catalytic_Cycle/Homo-Coupling_and_RadicalFormation/
- Alternative_Catalytic_Cycle/Homo-Coupling_and_RadicalFormation/Mg-assisted/
- Alternative_Catalytic_Cycle/Homo-Coupling_and_RadicalFormation/Mg-assisted/7.xyz
- Alternative_Catalytic_Cycle/Homo-Coupling_and_RadicalFormation/Mg-assisted/8.xyz
- Alternative_Catalytic_Cycle/Homo-Coupling_and_RadicalFormation/Mg-assisted/TS3.xyz
- Alternative_Catalytic_Cycle/Homo-Coupling_and_RadicalFormation/Mg-assisted/TS4.xyz
- Alternative_Catalytic_Cycle/Homo-Coupling_and_RadicalFormation/Non_Mg-assisted/
- Alternative_Catalytic_Cycle/Homo-Coupling_and_RadicalFormation/Non_Mg-assisted/5.xyz
- Alternative_Catalytic_Cycle/Homo-Coupling_and_RadicalFormation/Non_Mg-assisted/7.xyz
- Alternative_Catalytic_Cycle/Homo-Coupling_and_RadicalFormation/Non_Mg-assisted/8.xyz
- Alternative_Catalytic_Cycle/Homo-Coupling_and_RadicalFormation/Non_Mg-assisted/TS3.xyz
- Alternative_Catalytic_Cycle/Homo-Coupling_and_RadicalFormation/Non_Mg-assisted/TS4.xyz
- Main_Catalytic_Cycle/.DS_Store
- Main_Catalytic_Cycle/Cross-Coupling/
- Main_Catalytic_Cycle/Cross-Coupling/Mg-assisted/
- Main_Catalytic_Cycle/Cross-Coupling/Mg-assisted/7'.xyz
- Main_Catalytic_Cycle/Cross-Coupling/Mg-assisted/8'.xyz
- Main_Catalytic_Cycle/Cross-Coupling/Mg-assisted/Int9.xyz
- Main_Catalytic_Cycle/Cross-Coupling/Mg-assisted/TS6.xyz
- Main_Catalytic_Cycle/Cross-Coupling/Mg-assisted/TS7.xyz
- Main_Catalytic_Cycle/Cross-Coupling/Mg-assisted/TS8.xyz
- Main_Catalytic_Cycle/Cross-Coupling/Non_Mg-assisted/
- Main_Catalytic_Cycle/Cross-Coupling/Non_Mg-assisted/2.xyz
- Main_Catalytic_Cycle/Cross-Coupling/Non_Mg-assisted/3.xyz
- Main_Catalytic_Cycle/Cross-Coupling/Non_Mg-assisted/7'.xyz
- Main_Catalytic_Cycle/Cross-Coupling/Non_Mg-assisted/8'.xyz
- Main_Catalytic_Cycle/Cross-Coupling/Non_Mg-assisted/TS6.xyz
- Main_Catalytic_Cycle/Cross-Coupling/Non_Mg-assisted/TS7.xyz
- Main_Catalytic_Cycle/Cross-Coupling/Non_Mg-assisted/TS8.xyz
- Main_Catalytic_Cycle/Homo-Coupling_and_RadicalFormation/
- Main_Catalytic_Cycle/Homo-Coupling_and_RadicalFormation/.DS_Store
- Main_Catalytic_Cycle/Homo-Coupling_and_RadicalFormation/Mg-assisted/
- Main_Catalytic_Cycle/Homo-Coupling_and_RadicalFormation/Mg-assisted/7.xyz
- Main_Catalytic_Cycle/Homo-Coupling_and_RadicalFormation/Mg-assisted/8.xyz
- Main_Catalytic_Cycle/Homo-Coupling_and_RadicalFormation/Mg-assisted/TS3.xyz
- Main_Catalytic_Cycle/Homo-Coupling_and_RadicalFormation/Mg-assisted/TS4.xyz
- Main_Catalytic_Cycle/Homo-Coupling_and_RadicalFormation/Mg-assisted/TS5.xyz
- Main_Catalytic_Cycle/Homo-Coupling_and_RadicalFormation/Non_Mg-assisted/
- Main_Catalytic_Cycle/Homo-Coupling_and_RadicalFormation/Non_Mg-assisted/2.xyz
- Main_Catalytic_Cycle/Homo-Coupling_and_RadicalFormation/Non_Mg-assisted/5.xyz
- Main_Catalytic_Cycle/Homo-Coupling_and_RadicalFormation/Non_Mg-assisted/7.xyz
- Main_Catalytic_Cycle/Homo-Coupling_and_RadicalFormation/Non_Mg-assisted/8.xyz
- Main_Catalytic_Cycle/Homo-Coupling_and_RadicalFormation/Non_Mg-assisted/TS3.xyz
- Main_Catalytic_Cycle/Homo-Coupling_and_RadicalFormation/Non_Mg-assisted/TS4.xyz
- Main_Catalytic_Cycle/Homo-Coupling_and_RadicalFormation/Non_Mg-assisted/TS5.xyz
- Main_Catalytic_Cycle/Transmetallation/
- Main_Catalytic_Cycle/Transmetallation/2.xyz
- Main_Catalytic_Cycle/Transmetallation/3.xyz
- Main_Catalytic_Cycle/Transmetallation/5.xyz
- Main_Catalytic_Cycle/Transmetallation/Int1.xyz
- Main_Catalytic_Cycle/Transmetallation/Int2.xyz
- Main_Catalytic_Cycle/Transmetallation/Int3.xyz
- Main_Catalytic_Cycle/Transmetallation/Int4.xyz
- Main_Catalytic_Cycle/Transmetallation/TS1.xyz
- Main_Catalytic_Cycle/Transmetallation/TS2.xyz
