# Supplementary material for: Iron Catalyzed Aryl–Aryl Kumada Cross‐Coupling: A Mechanistic and Computational Investigation
Source: Angew Chem Int Ed Engl. 2026 Mar 13;65(17):e3094782. doi: 10.1002/anie.3094782 (PMC13098315; doi:10.1002/anie.3094782)
Supplement: Supplementary file 2 — Supporting File 2: anie71772‐sup‐0002‐Data.zip. [file ANIE-65-e3094782-s001.zip › Alternative_Catalytic_Cycle/Cross-Coupling/Mg-assisted/7.xyz]

115
7-MgBr2-quartet
  Fe         -1.71356076258682      0.03047802249993      0.24786123224703
  P          -0.98591290316473      2.85096356710987     -0.26980909935703
  P          -0.82311240430513     -2.55384385862707      0.33223159325605
  N           1.16778810990466      1.32371187059785      0.39542609084125
  N           1.27718457454190     -0.81389888029155      0.43517044760114
  C           2.51107066394438      1.02344805665670      0.65381953840487
  C           2.58407686862821     -0.37327690725679      0.65285607974525
  C           3.43038075810904      2.05560416802411      0.90698232847306
  C           3.62675062977631     -1.29713522898762      0.83118404859962
  H           4.46789776017088      1.77634337592003      1.09283378791186
  H           4.63467911165655     -0.90413909348884      0.96688644351570
  C          -0.94387462709237      0.93544920327713      2.96456349704507
  H          -0.09442290297361      1.38423013781228      2.44564672913067
  C           0.72509225635222      2.64297282716994      0.36947109401222
  C           0.97199790164819     -2.16839839640736      0.43701586756173
  C           3.01138975001790      3.36864381356212      0.94551828711141
  C           3.35874510920103     -2.64797308315574      0.83093358996414
  C           0.38700546050757      0.20712745551560      0.25544176386401
  C          -1.97171614955917      0.29097400152215      2.24917371501268
  C           1.63092587973465      3.62270270927350      0.66882264367966
  C           1.99783420680239     -3.04348742307410      0.65911211072193
  H           1.75088925772631     -4.10237454363583      0.71415631404685
  C           4.41838158704385     -3.72707567146853      0.99608496904812
  C          -0.96821372049414      1.04329980891850      4.35649979705317
  H          -0.14778267450821      1.55253924911452      4.87071154703629
  C          -1.53418184544994      4.42058704854913      0.57807091725519
  C          -1.03149314225347     -3.53392056440700      1.92657571249734
  H          -0.51751590432370     -4.49910983539359      1.74996829619693
  C          -2.02886945309056      0.51092195005069      5.08548885413650
  C          -3.04584060334293     -0.20958845315894      3.00793040420584
  H          -3.89300856441117     -0.68935017744491      2.51184160974845
  C          -6.51279063015838     -0.38548327249783     -0.15588397661342
  C          -3.07106993325947     -0.11095710143297      4.40061879473100
  H          -3.92139102171527     -0.52134744717678      4.95213219190710
  C           5.80910374717489     -3.12539476272288      1.16759296212922
  H           5.86951130150694     -2.48564043208723      2.06046257413455
  H           6.55939198413408     -3.91914207128512      1.28675244667861
  H           6.10613637488198     -2.52377003013232      0.29639910447691
  C          -0.50818828685649      3.39776652249166     -2.02064035772926
  C          -1.03561005081638     -3.94834230817130     -0.91976183559831
  H          -1.39412880059755      3.13123375790866     -2.62331623711652
  H          -1.87916563149880     -4.48988475258188     -0.45179009658522
  C          -2.90685868264770      4.81300470701183      0.04603606475971
  C          -2.51180923638792     -3.80414253625599      2.15807280460632
  H          -2.95379524210758      4.85559875675153     -1.05115832486331
  H          -3.00668570773412     -4.29149977532488      1.30574985283600
  H          -2.64974845672288     -4.46453598632076      3.02662655039062
  H          -3.67613060263800      4.09901734774156      0.37324985991984
  H          -3.05552866857612     -2.87036527701067      2.36413301243513
  C           0.67559708808648      2.58024283327729     -2.52908950945418
  C          -1.50295956604832     -3.44913553903388     -2.27556061039825
  H           1.63139590442190      2.97719915465746     -2.15338203736398
  H          -0.69692174843991     -2.90951236047526     -2.79443737070748
  H           0.64099397445853      1.53115825349231     -2.18915751279034
  H          -2.36647365387002     -2.77584008624130     -2.20895815301315
  C          -4.29956610582263     -1.39959842270971     -0.07590960618524
  H          -3.69229459885219     -2.30896147118271     -0.13753424804883
  C          -1.56122835677615      4.23579131847366      2.08676653681860
  C          -0.40935975198794     -2.85990411458838      3.13885669991988
  H          -2.22529165998603      3.40872149976148      2.38124667320161
  H          -0.83397598321109     -1.86091490137065      3.31133837802716
  H          -0.61224960032353     -3.45491778831654      4.04161369191961
  H          -0.56677464970932      4.01547961758674      2.50097729636736
  H           0.68095181062335     -2.75216978922012      3.05846160709754
  C          -3.69153187269893     -0.15582689024821      0.12783441647946
  C           4.40669647642758     -4.61784022708975     -0.25338434986521
  H           4.62977814105812     -4.03800969276020     -1.16056208850264
  H           5.15856980630425     -5.41563509128982     -0.16449480427328
  H           3.43147361384976     -5.10269380019423     -0.40602323082136
  C           4.08733340062588     -4.57038112337513      2.23429480341827
  H           3.10784550572718     -5.06359529294780      2.15287518676165
  H           4.83746695025309     -5.36216149103377      2.37541270624391
  H           4.07350732958329     -3.95576431290174      3.14635976317156
  C           0.11787067227047     -4.92338325228611     -1.07583274571166
  H           0.41466162210941     -5.40799201030872     -0.13403311223007
  H          -0.17708236753717     -5.73127128819351     -1.76190383211536
  H           0.99937653543653     -4.43312127874335     -1.51668477585257
  C          -4.52113486001426      0.97144353886971      0.19080475755876
  H          -4.08113768797632      1.95998229129598      0.36023028974821
  C          -5.68445883051046     -1.51143182921628     -0.21453415241214
  H          -6.13184337477202     -2.49738738541302     -0.37746595849717
  H           1.27643692181624      4.65605000220011      0.66006315637216
  C           3.93491645444661      4.54695101253034      1.22308188724325
  H          -1.93171061657069      5.14765510833598      2.57828290014281
  H          -3.20351247192061      5.80133863044578      0.42582499267997
  H           0.72155151230912      2.60756530821646     -3.62921642936212
  H          -1.78487512855076     -4.30231619046077     -2.91019254451429
  H          -0.81797609206182      5.22376256415242      0.32723289441462
  C          -5.90127505470729      0.86107170549389      0.04376261285775
  C          -0.20938539102948      4.87722899953560     -2.18280866670836
  H           0.05534829606625      5.08919064878780     -3.22955215161806
  H          -1.05586659080316      5.52783800750068     -1.92894708697512
  H           0.65413911010117      5.18762711807766     -1.57183286820870
  C           5.35826150194872      4.08833492899734      1.51945994079698
  H           5.99762217705832      4.95359350892177      1.74239560626160
  H           5.39932855827962      3.42297760032912      2.39426922429510
  H           5.81272607740005      3.56087806603557      0.66850125805824
  C           3.40662750316648      5.32645982133632      2.43272367808940
  H           4.04952869478787      6.19252769426223      2.64789515932019
  H           2.39009347796965      5.71223858123435      2.27030050177424
  H           3.38208621939091      4.69848789641377      3.33508377295907
  C           3.94947881680733      5.46160795864941     -0.00954774560015
  H           4.28206900883629      4.91965170868640     -0.90676098652887
  H           2.95564032930254      5.88036672301520     -0.22528985704573
  H           4.63317787661638      6.30932494925045      0.14310439366070
  C          -7.99870926483276     -0.50006695108054     -0.28822231779549
  H          -8.50883051698885     -0.30251387507107      0.66748160305315
  H          -8.40227266401199      0.22503694798251     -1.00959559585304
  H          -8.30500801580227     -1.50136391793835     -0.61692013778974
  H          -6.52324076811939      1.76143462427345      0.08381898555808
  Br         -1.91942169046862      0.07350596457925     -2.46052822022012
  Br          0.07010790154993      0.85817578085981     -6.01730436707393
  Mg          0.18492195199015     -0.14413924250021     -3.84210112407277
  Br          1.97510313455049     -1.44975578655473     -2.83371071113416
  H          -2.04849710541722      0.59026104754665      6.17496393340652
