# Supplementary material for: Iron Catalyzed Aryl–Aryl Kumada Cross‐Coupling: A Mechanistic and Computational Investigation
Source: Angew Chem Int Ed Engl. 2026 Mar 13;65(17):e3094782. doi: 10.1002/anie.3094782 (PMC13098315; doi:10.1002/anie.3094782)
Supplement: Supplementary file 2 — Supporting File 2: anie71772‐sup‐0002‐Data.zip. [file ANIE-65-e3094782-s001.zip › Alternative_Catalytic_Cycle/Cross-Coupling/Mg-assisted/8.xyz]

90
8-MgBr2-doublet
  Fe         -1.30112730130261     -0.36893241228776     -1.55755972116927
  P          -1.43851114427769      1.92461564510308     -1.82396033459549
  P          -0.38053326873018     -2.44618893983183     -1.25402811023108
  N           0.95462209829548      1.37444591333830     -0.95089846883807
  N           1.50764482095929     -0.67318585949915     -0.81703972606180
  C           2.26642429103206      1.38551387253062     -0.45152754046946
  C           2.63232643918339      0.03616707980534     -0.36723160744922
  C           2.81389776981959      2.64772031672937     -0.12776736960123
  C           3.73370209485260     -0.73295378211313      0.07181519892989
  H           3.83410560757699      2.67857317128018      0.25565629399298
  H           4.62724381579930     -0.20359035597719      0.40363010307970
  C           0.17199256328022      2.49051292250108     -1.10959631162586
  C           1.37280825547714     -2.03441801918500     -0.76996770858742
  C           2.06719651398071      3.79994860040181     -0.27059871016857
  C           3.66559312789807     -2.11156363475384      0.09582607985941
  C           0.44363613876564      0.11746132658052     -1.17912142486009
  C           0.71527303131601      3.69446391011555     -0.77157705330700
  C           2.43847301244566     -2.75481951094254     -0.31726002844938
  H           2.35375817976558     -3.84027972492942     -0.24513788984368
  C           4.82153232335292     -2.99842226995360      0.54650860626791
  C          -2.66917752021860      3.07893781264384     -1.04450920776853
  C          -0.84428740010299     -3.50639675281855      0.21223664684499
  H          -0.02887315876086     -4.24392840973260      0.33165674027237
  C           6.03042851090430     -2.17632505977269      0.98247433313691
  H           5.79441997144541     -1.52721892819982      1.83840606548838
  H           6.85329220120017     -2.83551886793311      1.29195722003090
  H           6.41168091023634     -1.54099349155567      0.17007696414806
  C          -1.26189364114369      2.55089350510577     -3.58225817360328
  C          -0.12305802850285     -3.62676152945689     -2.68618482567421
  H          -2.12929229322809      2.09636744490811     -4.09253788711867
  H          -1.14307311407675     -3.78563173495541     -3.09270683327286
  C          -4.02002650355868      2.93915741299616     -1.73000247214559
  C          -2.14963616258821     -4.24406784987483     -0.02049497268665
  H          -3.96957968103263      3.14308645985571     -2.80886560946455
  H          -2.14630190479116     -4.87692077264848     -0.91860837141176
  H          -2.38341503684752     -4.89445567878486      0.83563769335297
  H          -4.42789402201066      1.92557409929594     -1.60553716273968
  H          -2.99599797733089     -3.54557915301288     -0.11299598701054
  C           0.00601494094266      1.97946425585804     -4.20022560587735
  C           0.71004679952824     -2.92957945409665     -3.75278056063889
  H           0.90615100956328      2.45807339776716     -3.78189287654381
  H           1.75585696907239     -2.82240477059942     -3.42398868997642
  H           0.09164704627077      0.89521450788064     -4.04165300423905
  H           0.32388123099258     -1.92997051569217     -3.99531498763767
  C          -2.74701673377876      2.82873133534583      0.45306982218661
  C          -0.90493894658828     -2.62541441554102      1.45126281881796
  H          -3.09244048166451      1.80762834706422      0.67064980688312
  H          -1.67960951647619     -1.85057726784677      1.34132133228326
  H          -1.15869612817069     -3.22240904588671      2.33954575513787
  H          -1.77273568003685      2.96439696716118      0.94525356929688
  H           0.05026556443856     -2.11924802153843      1.65492672169125
  C           5.23181576547243     -3.90269754280485     -0.62320499116142
  H           5.55459614496682     -3.31007058664993     -1.49136107843519
  H           6.06521071886442     -4.56054128804009     -0.33552742002523
  H           4.40441683940723     -4.54708866544224     -0.95456526510910
  C           4.37119154672935     -3.86807473206992      1.72746928647671
  H           3.52015134940081     -4.51432858530400      1.47096660767695
  H           5.18893918631574     -4.52648854761861      2.05535153967304
  H           4.07126640253316     -3.25360354183886      2.58867809258422
  C           0.45595081779166     -4.98295729274642     -2.32506294403969
  H          -0.12314261832223     -5.51644180139034     -1.55983995131874
  H           0.47877040686135     -5.62746331989228     -3.21619470550668
  H           1.49506974710182     -4.89930706149287     -1.97096231040448
  H           0.10602714401869      4.59558272598486     -0.86846912731480
  C           2.59333107299990      5.18753140239064      0.08022593343454
  H          -3.45607966660026      3.52551214577599      0.92360848486698
  H          -4.74643960955373      3.64353676349891     -1.29860592588886
  H           0.01759003978736      2.15696431671292     -5.28515012279014
  H           0.71442926800557     -3.51736596387200     -4.68159316513158
  H          -2.28415478004261      4.10164713110134     -1.21171424493336
  C          -1.31905154301972      4.06083089840612     -3.73181872894529
  H          -1.20396116022524      4.33703460860096     -4.79067629880303
  H          -2.26890471358046      4.49403758049858     -3.39071164846873
  H          -0.50111199584998      4.55919055480679     -3.18654742785099
  C           4.01955374028106      5.13599454436058      0.61853877462485
  H           4.36786827088492      6.14660355858066      0.87294895544113
  H           4.08798575235494      4.52873770733580      1.53271753825536
  H           4.72596279527331      4.72418255831620     -0.11684374982383
  C           1.69088285461376      5.81127533707169      1.15211139464038
  H           2.04389560779187      6.81765278128155      1.42100400901378
  H           0.65059503427402      5.91457989886871      0.81299478785122
  H           1.68020746592710      5.20334354868495      2.06830945776516
  C           2.57119236158240      6.06391759400574     -1.17853321055164
  H           3.22763587071413      5.65620333049283     -1.96065605361046
  H           1.56186473398492      6.15092928518250     -1.60626295724444
  H           2.91569101093706      7.08293143496984     -0.94835056618985
  Br         -3.76668562087956     -0.76105688721206     -0.67908830716394
  Mg         -3.41009234279632     -2.22874303851180     -2.67519685138001
  Br         -4.20838992308976     -4.43520910836269     -3.13484811243943
  Br         -2.29842883809197     -0.75300809852721     -4.28675678640767
