# Supplementary material for: Iron Catalyzed Aryl–Aryl Kumada Cross‐Coupling: A Mechanistic and Computational Investigation
Source: Angew Chem Int Ed Engl. 2026 Mar 13;65(17):e3094782. doi: 10.1002/anie.3094782 (PMC13098315; doi:10.1002/anie.3094782)
Supplement: Supplementary file 2 — Supporting File 2: anie71772‐sup‐0002‐Data.zip. [file ANIE-65-e3094782-s001.zip › Alternative_Catalytic_Cycle/Cross-Coupling/Mg-assisted/TS11.xyz]

126
TS11-triplet
  Fe         -1.38322579603898      0.10387239576216      0.22665136335590
  P          -1.05185224444168      2.43007781080609     -0.00411339463773
  P          -0.85952225724484     -2.21899631871746      0.51671308116450
  N           1.31883185032333      1.27994917390970      0.26906113056296
  N           1.42313655675671     -0.84544914174420      0.30612287654036
  C           2.66593937133041      0.99188812988832      0.50032676105004
  C           2.73633184641474     -0.41743886506133      0.50415399973421
  C           3.52660368080024      2.08081708521046      0.74782893940872
  C           3.72510719304989     -1.40321910419840      0.68617889476786
  H           4.58665722295130      1.87788052062785      0.90068469344854
  H           4.76315853421021     -1.08437845342497      0.77912291984619
  C          -0.30480450733657      0.70193842401757      2.99978716809381
  H           0.69242162086345      0.77354776226051      2.55441708848594
  C           0.76178788922743      2.53394608579544      0.37866853726685
  C           1.00286166863947     -2.14924503795724      0.44913083268271
  C           3.02194401614013      3.36531931436416      0.83790806839418
  C           3.36689236972279     -2.73524615023867      0.75663106713661
  C           0.54325196905761      0.17215553091498      0.11296632459414
  C          -1.43107695286563      0.38988168431416      2.21101924819652
  C           1.60701001968502      3.56411925901138      0.66741351727432
  C           1.97497992978857     -3.07680178617710      0.69013920098215
  H           1.68104104203195     -4.11289505079348      0.85318257582329
  C           4.37387587204081     -3.86878183638959      0.90745393766101
  C          -0.39790646840802      0.92420570670726      4.37490537125898
  H           0.50413646137549      1.16723527179380      4.94489681218553
  C          -1.80120433993778      3.76848928978240      1.07233944909839
  C          -1.04263671092523     -3.14510799032961      2.16115646395456
  H          -0.62978221986402     -4.14057648398810      1.91239073442521
  C          -1.62904971857831      0.84203369642754      5.02162958697398
  C          -2.66420824094518      0.31312032528004      2.89249892455251
  H          -3.57777838079573      0.07915330622982      2.33781910205623
  C          -6.13814226909478     -0.27291739321957     -1.01933426558942
  C          -2.76227601797019      0.53135178069607      4.26808482360207
  H          -3.73920441151455      0.45680566849467      4.75533227001200
  C           5.80734589116504     -3.35101069735375      0.95344026896882
  H           5.98321168280892     -2.69381133860975      1.81769328387212
  H           6.51245015444638     -4.18955992235742      1.03630552379416
  H           6.07193330527653     -2.79316157439469      0.04360370813464
  C          -1.00363935824291      3.24482271950259     -1.72392285674800
  C          -1.38302147128250     -3.65543502650020     -0.59869677585381
  H          -1.84514773489451      2.76422276589201     -2.25029799786478
  H          -2.24396771354324     -4.04211974438524     -0.02459346163290
  C          -3.31197171233175      3.77435303055087      0.88389997764803
  C          -2.49957038930835     -3.32188561848053      2.56187997860192
  H          -3.61976145612001      3.89532332613117     -0.16454131754555
  H          -3.10610303395192     -3.84801089998274      1.81212344315006
  H          -2.55633702776118     -3.91466938558625      3.48698439947851
  H          -3.75511557954005      2.83404561002218      1.24537981121220
  H          -2.97544433600470     -2.35195321655001      2.76679986116680
  C           0.28386622009290      2.88224855440592     -2.45601810901364
  C          -1.89682252707542     -3.22910765043354     -1.95777311818388
  H           1.10762095334255      3.55337781092422     -2.17088639030329
  H          -1.08046477089887     -2.86623246213097     -2.59742082428340
  H           0.62534223894909      1.85831793829628     -2.23538842937427
  H          -2.65168032991284     -2.43740145286071     -1.87984720559808
  C          -4.13506693987716     -1.19249391827538      0.01698385544055
  H          -3.67952191922706     -2.04258175581126      0.53675647742914
  C          -1.43716650894166      3.72138391879249      2.54684522266731
  C          -0.24780771215556     -2.59212007284704      3.33334278824517
  H          -1.93904467349031      2.90125336475276      3.07605428742852
  H          -0.76151885199843     -1.74992536862691      3.81330889131136
  H          -0.13497749557385     -3.37587080585032      4.09798486812580
  H          -0.35735117511442      3.61754816058389      2.72062806244480
  H           0.76470239654375     -2.25911525575537      3.06621000280249
  C          -3.35807753432662     -0.04959641523467     -0.25335091739370
  C           4.22595289011459     -4.80780884292314     -0.29656597360933
  H           4.43293574596147     -4.28270554414589     -1.23971569631316
  H           4.92483201044785     -5.65326050884238     -0.21614974388427
  H           3.21185149294101     -5.22602424353706     -0.37549881937451
  C           4.08589316419268     -4.63763344607520      2.20304270243115
  H           3.08702744273010     -5.09680425137025      2.20599783900626
  H           4.81422186280752     -5.45037154369284      2.33913356022897
  H           4.14876215300452     -3.98074568002899      3.08294853028212
  C          -0.36661196951360     -4.77623307674329     -0.74297834595656
  H          -0.02688921416441     -5.19674081448202      0.21414119196511
  H          -0.82055746388834     -5.60736531630364     -1.30297575497422
  H           0.51472234309116     -4.44719429929508     -1.31426200922840
  C          -4.04925788327248      0.97127916763471     -0.93997001266234
  H          -3.51488421482385      1.88384771189086     -1.22824220470456
  C          -5.47885360000553     -1.30868821146555     -0.34840952117124
  H          -6.02733650617365     -2.22677683191392     -0.11071974679902
  H           1.18626018846492      4.56631670675775      0.77617848061902
  C           3.88553177417472      4.58545620122649      1.13745688872738
  H          -1.76158741042333      4.66017676284041      3.02149231791364
  H          -3.76569021574176      4.59747987298811      1.45508858791765
  H           0.15499020427119      2.95619849433792     -3.54530984012849
  H          -2.35916734362769     -4.08794602707621     -2.46701852830225
  H          -1.38764132965631      4.70443622120867      0.65992800150802
  C          -5.38820425355151      0.87448265805243     -1.31094386454770
  C          -1.20221733031892      4.74976099047083     -1.76507461126593
  H          -1.16093644157845      5.09077027931229     -2.81038843670753
  H          -2.16631839205474      5.08118174452532     -1.35894690012448
  H          -0.40279827868218      5.28705528988012     -1.23013230041038
  C           5.36120278193220      4.22184061717365      1.26575979872213
  H           5.95536212886613      5.11826305701055      1.49084329610088
  H           5.54153730934850      3.50366549326001      2.07868315336923
  H           5.76128377171370      3.79087306658926      0.33643077420064
  C           3.41398275738221      5.20987702540986      2.45645779371958
  H           4.00668101043667      6.10345548163752      2.70163362535436
  H           2.35986227674125      5.51982322030969      2.41772583062648
  H           3.51742176452471      4.50066555851427      3.29025831445958
  C           3.72796626347755      5.60372185465007      0.00093546785366
  H           4.06697954466624      5.19023717777923     -0.95990461883635
  H           2.68578569865382      5.92867708429225     -0.12777990252251
  H           4.32370557979976      6.50506967310092      0.20651628734566
  C          -7.57860452893729     -0.37472700041805     -1.41147165089292
  H          -8.22263757069980      0.24000318648825     -0.76239526213578
  H          -7.74800424176262     -0.01662805529885     -2.43761316422031
  H          -7.95079382178861     -1.40576066005752     -1.34887346356583
  H          -5.86434812459354      1.70143808722731     -1.84958115534857
  C          -4.81189124828325     -0.53351405012859     -6.53341988739403
  C          -5.04702958365806     -1.02240945853986     -5.24750589992406
  C          -4.07486066580734     -0.87635521486722     -4.25345566854149
  C          -2.89602872028664     -0.24351776777854     -4.60027734276458
  C          -2.62466685775846      0.26687948221267     -5.85428352039790
  C          -3.61113600853922      0.10813322435754     -6.83652627914281
  H          -5.57385829319238     -0.65355454728075     -7.30681941685463
  H          -5.99061100389851     -1.52210696736417     -5.01140923378087
  H          -4.24536741366162     -1.24271158727168     -3.23557472694368
  H          -1.68174904191932      0.77470612397050     -6.08014189513668
  H          -3.43470060960453      0.49508389254810     -7.84363433902427
  Br         -1.49610487985501      0.00098282032215     -2.83682726904203
  Br          1.26263201519628      1.12371712107255     -5.76590728523935
  Mg          0.80274015064516     -0.34519052188437     -3.93181931080687
  Br          2.07903334888581     -2.09971666793483     -2.89661788785810
  H          -1.70599878224855      1.01641429978522      6.09738230569621
