# Supplementary material for: Iron Catalyzed Aryl–Aryl Kumada Cross‐Coupling: A Mechanistic and Computational Investigation
Source: Angew Chem Int Ed Engl. 2026 Mar 13;65(17):e3094782. doi: 10.1002/anie.3094782 (PMC13098315; doi:10.1002/anie.3094782)
Supplement: Supplementary file 2 — Supporting File 2: anie71772‐sup‐0002‐Data.zip. [file ANIE-65-e3094782-s001.zip › Alternative_Catalytic_Cycle/Cross-Coupling/Mg-assisted/TS12.xyz]

115
TS12-quartet
  Fe         -1.76007387875193     -0.22485210283427      0.32255116397733
  P          -1.05275404661073      2.74408746747318     -0.24597883966290
  P          -0.74246049513897     -2.75035399543601      0.67700600421798
  N           1.04336390011536      1.24313919391858      0.67129045634479
  N           1.25624140140452     -0.88789171583687      0.56755639343928
  C           2.41176669145727      0.98991570038048      0.85430523520396
  C           2.55307187200586     -0.39521844346716      0.73941739903087
  C           3.30497382997642      2.04288361932877      1.11838149548685
  C           3.65567498633156     -1.26703262933992      0.72207390720715
  H           4.35237378617382      1.78783963933347      1.28361695144251
  H           4.65105148919541     -0.83144971144520      0.81516224895352
  C          -1.97648144980500      1.05360375557830      2.89043988997476
  H          -1.47907424473097      1.86308373468972      2.34633501883419
  C           0.58807148624675      2.56007862138940      0.56715012477327
  C           1.02382891337073     -2.25561163443122      0.49084667017660
  C           2.85196005025575      3.34288548019333      1.17396715384444
  C           3.46224952727481     -2.61990567475145      0.55984804303239
  C           0.30308746315174      0.09631571252042      0.51583960666774
  C          -2.49787466435047     -0.05236118675349      2.19143167862599
  C           1.47464243119217      3.56169319873525      0.85535659716988
  C           2.11097292421923     -3.08240792373660      0.49927456925950
  H           1.92823212456061     -4.15488035320410      0.47056868451776
  C           4.58929592718902     -3.63191147515534      0.41691543899849
  C          -2.04795597572885      1.12710749580980      4.27981800613605
  H          -1.60903231514191      1.98710085992959      4.79384062941867
  C          -1.56126851618233      4.46218608972891      0.29241795148648
  C          -0.49769514462041     -3.57370787831793      2.35559083672434
  H           0.29529581121720     -4.32437795250907      2.17751243730015
  C          -2.66045831774252      0.10935589894729      5.01344018406463
  C          -3.14426712714793     -1.04785557448478      2.94286106089785
  H          -3.62598619283783     -1.88176551401769      2.42481889801468
  C          -6.39065799581924      0.55790542677154     -0.32303505238545
  C          -3.21099543332565     -0.97664346531502      4.33197037133004
  H          -3.71590720685336     -1.77395284435655      4.88526192662480
  C           5.95835353897839     -2.97031967591236      0.53186333441282
  H           6.10583368856750     -2.49498328987875      1.51311048141162
  H           6.75376906966525     -3.71852189860646      0.40960343296175
  H           6.11135941238844     -2.20615523709598     -0.24378602749477
  C          -0.39735439815748      3.03430625813422     -2.00652445055687
  C          -1.07255140387234     -4.21464119489721     -0.44253176705283
  H          -1.26238168602496      2.77458013357680     -2.64324332591419
  H          -1.98887195296658     -4.61062428540446      0.03549045591154
  C          -2.82731841943124      4.85686003780215     -0.45895556130405
  C          -1.73546175143366     -4.30013100861626      2.85039167002543
  H          -2.72698142108895      4.77024752269392     -1.54974260965441
  H          -2.09391440625729     -5.06972177384011      2.15285679273024
  H          -1.51704900115479     -4.80976745777302      3.80045227352159
  H          -3.68201747140153      4.22856832713531     -0.16930448826722
  H          -2.56449135753777     -3.60723970066554      3.04259899163321
  C           0.73052173343579      2.05808646364905     -2.31524385360121
  C          -1.45287992691797     -3.76210742834201     -1.84260552616128
  H           1.67661718479124      2.36122211464528     -1.84090135228026
  H          -0.61403147023430     -3.25348078773416     -2.34163627754343
  H           0.52822643641361      1.04192073746898     -1.94261287627885
  H          -2.30609443083288     -3.07259934826331     -1.84353811923078
  C          -4.49039972001925     -0.89895048653788      0.12068168603979
  H          -4.07122585113745     -1.91246005117517      0.11163482426436
  C          -1.76443602815512      4.54980353237514      1.79699902102388
  C           0.03344722576508     -2.57412516955271      3.37485601758276
  H          -2.58802436081540      3.90367007719039      2.13802673819819
  H          -0.64961414499042     -1.72601215275792      3.52133074638290
  H           0.16189822592362     -3.06186092781944      4.35239077387149
  H          -0.86616341238281      4.26656284017905      2.36589253762636
  H           1.01401589707269     -2.16966726729368      3.08704207018634
  C          -3.70757508254425      0.19032824726636      0.53429764858378
  C           4.46701093282924     -4.28544712763648     -0.96626564439294
  H           4.56867533618121     -3.54203460960102     -1.76933395477462
  H           5.24549637645585     -5.04991665499184     -1.10649933949192
  H           3.49283526571030     -4.77635971238520     -1.10537029647440
  C           4.46488352710224     -4.70313327470564      1.50735060803150
  H           3.50758721962074     -5.24165996519135      1.45974234115428
  H           5.25961083588587     -5.45562490832272      1.39903433879577
  H           4.55191065115381     -4.26672024948347      2.51310300332635
  C          -0.04844366406984     -5.33560146204768     -0.49811503238966
  H           0.30009765023811     -5.67843039069444      0.48717602668874
  H          -0.49037042710972     -6.21074285388623     -0.99710271318777
  H           0.82538110387509     -5.04424681352849     -1.09885589980053
  C          -4.30990808556468      1.45459012558629      0.57135485224717
  H          -3.74016167741520      2.30920884886122      0.94869351823720
  C          -5.79841595245912     -0.70934427453838     -0.32248732881510
  H          -6.37662938065306     -1.57181920195482     -0.66756554697788
  H           1.11485373081320      4.58962905013702      0.77544685948777
  C           3.73597752312639      4.54260051501084      1.48395187429318
  H          -2.02608441055627      5.57839514451455      2.08754377068436
  H          -3.09858392458655      5.89939557646670     -0.23651947229814
  H           0.92705780281036      2.03384154468767     -3.40042979186436
  H          -1.72437500090636     -4.63228241616933     -2.45828680419650
  H          -0.75665259030081      5.16216236692585      0.00612523342665
  C          -5.61906094797046      1.63348494211408      0.14374886436971
  C           0.06818226324007      4.44277117687370     -2.32376993415351
  H           0.41799273875272      4.48509534900386     -3.36622236415255
  H          -0.71233755589058      5.20652668521444     -2.21896912979356
  H           0.92346907754680      4.73844678631114     -1.69340980153297
  C           5.15963463598765      4.11864137894455      1.82816491683606
  H           5.77076984463967      4.99874991439298      2.07198081983686
  H           5.18697720737859      3.45270451537278      2.70313945796765
  H           5.65529883439333      3.60324221422895      0.99285898037848
  C           3.14490000244458      5.29925563634512      2.67950441534786
  H           3.75432550483741      6.18174596696877      2.92411033615234
  H           2.12352196579474      5.65539934615706      2.48271362300153
  H           3.10624925268667      4.66327369213789      3.57575893188793
  C           3.77415740177804      5.46859030269415      0.26076654936450
  H           4.20852579152094      4.96128303289843     -0.61279961371364
  H           2.77331486628395      5.82151995626566     -0.02706737085143
  H           4.38420605366129      6.35970779385219      0.46914307623544
  C          -7.79486996941224      0.76842886866191     -0.79299574144436
  H          -8.39682673452373      1.31277591903192     -0.05076137152763
  H          -7.82659449308015      1.36722306738581     -1.71628203832920
  H          -8.30398491023029     -0.18064987986846     -1.00272079235189
  H          -6.06268167404501      2.63392120605500      0.18107691907732
  Br         -2.06414335452229     -0.24645736354652     -2.38200940743920
  Br         -0.14806901087655      0.78169517349356     -5.92144520680704
  Mg          0.02516022448764     -0.34775391743990     -3.81017471685167
  Br          1.86996715311490     -1.61777747905455     -2.85816118723328
  H          -2.72025983637375      0.16969798916690      6.10197978186052
