# Supplementary material for: Iron Catalyzed Aryl–Aryl Kumada Cross‐Coupling: A Mechanistic and Computational Investigation
Source: Angew Chem Int Ed Engl. 2026 Mar 13;65(17):e3094782. doi: 10.1002/anie.3094782 (PMC13098315; doi:10.1002/anie.3094782)
Supplement: Supplementary file 2 — Supporting File 2: anie71772‐sup‐0002‐Data.zip. [file ANIE-65-e3094782-s001.zip › Alternative_Catalytic_Cycle/Cross-Coupling/Mg-assisted/TS9.xyz]

101
TS9-triplet
  Fe         -1.33163019842441     -0.34772252019212     -1.36709206552012
  P          -1.45298291626115      1.93839063223453     -1.71087301904487
  P          -0.39075281749031     -2.42812272421928     -1.12924690382117
  N           0.99048708441597      1.38781815679997     -0.98320522314592
  N           1.51033803896665     -0.65977580974474     -0.76542636693316
  C           2.33209453244378      1.39739630919142     -0.56942665972309
  C           2.67705754280616      0.04613789473828     -0.43012513084819
  C           2.90372504165246      2.66044298548562     -0.29592790818817
  C           3.77145968927401     -0.72089952625767      0.02956636091317
  H           3.94624956276987      2.69070692503098      0.02215225408987
  H           4.69500839071812     -0.19749684753507      0.27873674362379
  C           0.19936020868740      2.50461295233167     -1.09591463200631
  C           1.33828875678979     -2.01002319822108     -0.60000759240227
  C           2.14876147730883      3.81300498148956     -0.39131352236824
  C           3.65576735721926     -2.08719974841018      0.19336809039367
  C           0.44542328047816      0.13380119288073     -1.11041256891448
  C           0.76540572077710      3.70821253621761     -0.79697124917276
  C           2.39550054805071     -2.72236669059103     -0.11794729484510
  H           2.27742473305008     -3.79459029487649      0.05042308995341
  C           4.78574909397239     -2.96713504378967      0.71600524930589
  C          -2.64288283574070      3.13532643479814     -0.93537365752163
  C          -0.82505183658604     -3.77685385990773      0.08360128789056
  H           0.01923480436965     -4.48919909356271      0.04088128341781
  C           6.05878563681988     -2.16901896101360      0.97596837411045
  H           5.91047771198448     -1.38926746051418      1.73704227177332
  H           6.85379319962774     -2.83190452588657      1.34495243315148
  H           6.43582639016177     -1.68600602189944      0.06274714576233
  C          -1.32767341667371      2.50665640131922     -3.49463142023160
  C          -0.02870380403191     -3.36491013537052     -2.72226330441123
  H          -2.22051899372464      2.05692383971701     -3.96291223858772
  H          -1.02858351379723     -3.51450561156616     -3.17805223090581
  C          -4.01029096126830      2.99352576194256     -1.58806539566874
  C          -2.09579630609063     -4.48724589547174     -0.34618210532864
  H          -3.98834262978626      3.18741683448584     -2.66958787888784
  H          -2.05011905501788     -4.89894827280604     -1.36447759526024
  H          -2.32295080246278     -5.32701208693093      0.32687446542176
  H          -4.41645198565684      1.98143421292123     -1.44329948575730
  H          -2.96842306393893     -3.81533036466147     -0.29568287844036
  C          -0.09197780370945      1.89501265385060     -4.13896152670548
  C           0.78377114716499     -2.47053999540651     -3.64636994259140
  H           0.82731458164994      2.39641318173446     -3.79613637355443
  H           1.81398334917377     -2.35256081654076     -3.27386915989021
  H           0.00315092127835      0.82261691930911     -3.91613648865449
  H           0.34102878820225     -1.47067707137129     -3.75035661163643
  C          -2.70095116352207      2.91706944501846      0.56654824070294
  C          -0.93450504920502     -3.22910740987765      1.49453335057708
  H          -3.11604851359102      1.92657035332374      0.80195926680386
  H          -1.78720595245667     -2.54061681543212      1.58358018290884
  H          -1.09407592058045     -4.04560426711432      2.21455577527804
  H          -1.70989944233788      2.97976082642334      1.04228239294274
  H          -0.03517667251497     -2.67817687264604      1.80654253007611
  C           5.09548015141806     -4.05882877734170     -0.31587347116125
  H           5.44691261453633     -3.62681996255605     -1.26410481211319
  H           5.88094090504278     -4.73368580616211      0.05493846139835
  H           4.21775585116974     -4.68001907973134     -0.54454470375520
  C           4.34062780858147     -3.61976172725160      2.03129956739285
  H           3.43019232615136     -4.22372268199447      1.91137137531257
  H           5.12417963826968     -4.28751413259064      2.41892021539655
  H           4.13445086906198     -2.86268632799341      2.80155239429804
  C           0.63850093034661     -4.71705891076240     -2.54336527918697
  H           0.03947562283441     -5.42714888257521     -1.95868855824321
  H           0.81344549603180     -5.18058169544965     -3.52559438933181
  H           1.62321253471716     -4.61778493724110     -2.05865698724828
  H           0.15149168282756      4.60939668513679     -0.85394895048701
  C           2.70370281942450      5.20037657003842     -0.08877308518131
  H          -3.34841739638521      3.66845035339168      1.04269072845863
  H          -4.72554877612636      3.70158172460278     -1.14434481277067
  H          -0.13371947488933      2.00242621945552     -5.23223853084360
  H           0.84728329809141     -2.90899997143663     -4.65231630284054
  H          -2.24657780080860      4.14741701002916     -1.13760010777656
  C          -1.35968962102527      4.01286466645131     -3.68427104701947
  H          -1.25612712671711      4.25970119372991     -4.75153441735112
  H          -2.29546471839310      4.47267582923775     -3.33953526929611
  H          -0.52452412555682      4.50865001650996     -3.16315976996583
  C           4.15392124629114      5.14203577655469      0.38072366524588
  H           4.52459646851602      6.15266007999204      0.60120851169129
  H           4.26035700207296      4.54773831140724      1.29988405919562
  H           4.82080540952078      4.71209692986378     -0.38052002366789
  C           1.86353348395738      5.85632270424542      1.01440739486926
  H           2.24983518597444      6.85854509564602      1.25066121363067
  H           0.81046264458938      5.97731186655897      0.72496954958581
  H           1.88273529235814      5.26272479632389      1.93967123906434
  C           2.63014318947976      6.05322137894647     -1.36164446503386
  H           3.23268576053968      5.61450729865511     -2.17000306019945
  H           1.60086740467844      6.15165403706459     -1.73584452647417
  H           3.00871758542993      7.06892365457571     -1.17427122335449
  C          -2.05674741886074      1.06654471658332      3.61300560795084
  C          -2.00908469997690      0.13647843231751      2.56791690992717
  C          -0.83140424926156      0.03969300741391      1.85553190367164
  C           0.30333267280595      0.77408533000190      2.12828784109113
  C           0.23747523033666      1.70492522659222      3.17417947039043
  C          -0.94030553760165      1.85133034909763      3.90729587276606
  H          -2.97477791360127      1.17586508956953      4.19674622295448
  H          -2.88482398880126     -0.47061189484889      2.32126854448741
  H           1.23481543993592      0.63638974238074      1.57372506441871
  H           1.11709334554834      2.30595534541998      3.42243707582815
  H          -0.98687544968437      2.57459676968353      4.72443971137446
  Br         -3.76134981880995     -0.80210585167076     -0.48716145511397
  Mg         -3.62774987988412     -2.20333124295739     -2.55827703066366
  Br         -4.64728665810456     -4.30155217513007     -3.05292276236845
  Br         -2.41228119099597     -0.79487263921106     -4.14452291708190
