# Supplementary material for: Iron Catalyzed Aryl–Aryl Kumada Cross‐Coupling: A Mechanistic and Computational Investigation
Source: Angew Chem Int Ed Engl. 2026 Mar 13;65(17):e3094782. doi: 10.1002/anie.3094782 (PMC13098315; doi:10.1002/anie.3094782)
Supplement: Supplementary file 2 — Supporting File 2: anie71772‐sup‐0002‐Data.zip. [file ANIE-65-e3094782-s001.zip › Alternative_Catalytic_Cycle/Cross-Coupling/Non_Mg-assisted/3.xyz]

98
3-singlet
  Fe         -1.20911786484670     -0.19579570120341     -0.97919121484843
  P          -1.37323283462879      2.03873707130633     -1.38528439835449
  P          -0.35665430068118     -2.29643220274984     -0.71760105152403
  N           1.13308156373624      1.47195967234165     -0.88403038401567
  N           1.61203197504319     -0.57501419425032     -0.56019634561133
  C           2.49112922531743      1.47047975871979     -0.52186534562485
  C           2.80767877445209      0.12032727376422     -0.31205900236706
  C           3.11543525703277      2.73241152566317     -0.40592214089520
  C           3.91354575026831     -0.65451658084415      0.10274958120316
  H           4.17421988590918      2.75773015751051     -0.14584033209803
  H           4.86196612985915     -0.14483634901455      0.27508791587226
  C           0.36052187360593      2.60038839857723     -1.03851105467950
  C           1.41970202578891     -1.91814200074065     -0.33204214499386
  C           2.39268025871720      3.89634366151777     -0.58131377932977
  C           3.78451596535064     -2.01409902347252      0.31051759823749
  C           0.56095734322880      0.22956246064352     -0.90332701665606
  C           0.98349368555829      3.80358942410983     -0.88686636395988
  C           2.49610736205575     -2.63327870500160      0.10249149219023
  H           2.37176514903105     -3.69756318267947      0.31339005705536
  C           4.93647800782534     -2.90439917963052      0.76338508532154
  C          -2.43111799952498      3.29224741422805     -0.50369113826794
  C          -0.80242110898167     -3.59219038941320      0.54167076176266
  H          -0.08859200771402     -4.41936719270766      0.37553913385392
  C           6.22490615808639     -2.11310917648551      0.95967655402883
  H           6.11498883335557     -1.33924469604125      1.73332536311188
  H           7.03831834463157     -2.77893472362767      1.28000057289905
  H           6.55355263901122     -1.62112760776661      0.03279204814290
  C          -1.58478082530079      2.45978541200678     -3.19570357314393
  C          -0.19745635677306     -3.26316558280440     -2.31449253288221
  H          -2.55141474789047      1.97504123484728     -3.42530467015506
  H          -1.25176288128253     -3.38947468466721     -2.62048049175310
  C          -3.89094999271494      2.93868317075172     -0.74882529012503
  C          -2.21270068366861     -4.08739727325754      0.25643742050382
  H          -4.14706378557010      2.89269081712127     -1.81704411728074
  H          -2.32826028977948     -4.48465811415071     -0.76205815723377
  H          -2.49040938139633     -4.88926776157871      0.95601844614839
  H          -4.12939650418550      1.95582977095933     -0.31586364278004
  H          -2.94748241439241     -3.27687506463038      0.37340910903675
  C          -0.51441264035156      1.73864290768174     -3.99950943428181
  C           0.47763642401418     -2.38468670119885     -3.35558979550249
  H           0.49072197478138      2.14442447115044     -3.79985363834554
  H           1.53481152851736     -2.19522977272492     -3.10780651882957
  H          -0.50571236834535      0.66298613329076     -3.77302851095407
  H          -0.03325646564641     -1.41578504819857     -3.44856852845390
  C          -2.11837900898395      3.41721285010979      0.97937494095773
  C          -0.64409985124093     -3.10689697677946      1.97387759751124
  H          -2.39947876952889      2.51572107765852      1.53978300975079
  H          -1.38861909591448     -2.34163658640323      2.22916648299881
  H          -0.78168782090869     -3.94649940326052      2.67166699418938
  H          -1.05265185427086      3.60401257205244      1.17410541978237
  H           0.34840520589125     -2.67403553422473      2.16488285321779
  C           5.17677830499782     -3.98436585348247     -0.29988159964559
  H           5.47471396970328     -3.53913941122675     -1.26016477608511
  H           5.97756691180391     -4.67036178144719      0.01375823993082
  H           4.27863478499666     -4.59129202273045     -0.48482690198556
  C           4.57105390461665     -3.57111721191151      2.09584027689813
  H           3.66753320614408     -4.19280184047159      2.02496099033848
  H           5.38731969112798     -4.22536743415559      2.43598746988037
  H           4.39391187201059     -2.82177792354993      2.88080901510360
  C           0.47582192616000     -4.61822042239971     -2.19808480722783
  H          -0.08407055297069     -5.32898703912429     -1.57528803228139
  H           0.57574398601437     -5.07808263418001     -3.19294107542462
  H           1.49559147133778     -4.53360710796376     -1.78803720480383
  H           0.39155013027888      4.71746187551009     -0.97069117465313
  C           2.99999132976192      5.28781529451515     -0.43703851078565
  H          -2.68455003815844      4.25826682071139      1.40729149053182
  H          -4.55535805404412      3.67937045356062     -0.28047416792115
  H          -0.70182838682365      1.84796820873010     -5.07743013316987
  H           0.45495946570610     -2.86792888916014     -4.34295930641256
  H          -2.20537953459777      4.26116577791116     -0.98508061279755
  C          -1.65253504450721      3.93615958435263     -3.53702662183273
  H          -1.76684773972305      4.06629105404365     -4.62383780169350
  H          -2.50176654411489      4.45081732711429     -3.06769008105578
  H          -0.73099150009459      4.47025441351641     -3.25385034011438
  C           4.49469784220632      5.23026303618822     -0.13899574870245
  H           4.90704701049309      6.24518832686818     -0.05181377377896
  H           4.70733186901833      4.71381157792684      0.80845342842442
  H           5.05292006877641      4.71842310496560     -0.93649607512372
  C           2.29688229675215      6.02263272109582      0.71182301441230
  H           2.70910819721474      7.03514871785459      0.83583231235131
  H           1.21696412816868      6.13088134626125      0.53732726329418
  H           2.42414549894697      5.49102549284738      1.66584384053393
  C           2.78897294492009      6.06561216490256     -1.74226872735301
  H           3.28632817227214      5.56887095394049     -2.58795021443735
  H           1.72461845966982      6.16589677620038     -1.99869161216502
  H           3.20079542121533      7.08234051930341     -1.66025900371404
  C          -3.07384709997735     -0.03301391976976      2.67246368577299
  C          -2.69003427652021     -0.17171380713055      1.33974594025802
  C          -1.36283774488757      0.07174953241362      0.91847933855247
  C          -0.44274869616233      0.45621029587850      1.90887108045003
  C          -0.82308455817005      0.59425564822897      3.24625844645724
  C          -2.13916947143779      0.35287437105506      3.63818110767242
  H          -4.11081156369146     -0.23006848428431      2.96123524400540
  H          -3.43943482457594     -0.48193508309117      0.59814343901541
  H           0.60324805077672      0.65869171870900      1.64678985948385
  H          -0.08139266290606      0.89877896512080      3.99098794535738
  H          -2.43609826405593      0.46188200744507      4.68379502508463
  Br         -2.94252106421835     -0.85810298759608     -2.58997917347335
