# Supplementary material for: Iron Catalyzed Aryl–Aryl Kumada Cross‐Coupling: A Mechanistic and Computational Investigation
Source: Angew Chem Int Ed Engl. 2026 Mar 13;65(17):e3094782. doi: 10.1002/anie.3094782 (PMC13098315; doi:10.1002/anie.3094782)
Supplement: Supplementary file 2 — Supporting File 2: anie71772‐sup‐0002‐Data.zip. [file ANIE-65-e3094782-s001.zip › Alternative_Catalytic_Cycle/Cross-Coupling/Non_Mg-assisted/5.xyz]

111
5-singlet
  Fe         -0.41378392269682      0.59681044535956      0.10015314409088
  P          -1.26837424339673     -1.42034320987937     -0.53273669207513
  N           1.26749134038523     -1.37540548277715     -1.15226805654911
  C           1.05580692253881     -0.08777906660340     -0.73522521203271
  C           0.26183370925117     -2.30852805804309     -1.06690450455614
  C           0.57521821508382     -3.59792250871956     -1.37462235586243
  C           1.91083600082532     -3.97670386126528     -1.77482939570505
  C           2.89880164513727     -3.01183490246336     -1.79491814006264
  H           3.92875716795523     -3.26167546870238     -2.05241169111498
  C           2.61106643909013     -1.67458269537034     -1.44015482862274
  C          -2.16953798806832     -2.66973970117679      0.51796459669663
  C          -3.46430771544855     -2.02987176804437      1.00069034255201
  H          -4.09528652589395     -1.66148802443480      0.17804164114453
  H          -3.25076831585173     -1.17165249895948      1.65641392762160
  C          -1.34284128811593     -3.21499171690099      1.67060405574243
  H          -1.15401137846200     -2.45315774568120      2.43765975286507
  H          -0.36614109687419     -3.59895146121726      1.34338391721516
  C          -2.24143424425099     -1.40714752931461     -2.13935954082723
  H          -3.01840376482828     -0.64354350260826     -1.95018551463772
  C          -1.33941065478635     -0.89333234123932     -3.25372595093555
  H          -0.63873293776668     -1.67584861705739     -3.58656938401468
  H          -0.74800676833749     -0.02401313720131     -2.93389103738267
  H          -1.93518272803272     -0.59381205518111     -4.12855586769173
  C           0.14030505697006     -0.14727965085660      1.89588547660056
  C           1.29544856895533     -0.91936202418284      2.15565206782960
  H           1.98595622687642     -1.16723766676845      1.33963982798751
  C           1.62804719993242     -1.39540230878832      3.42494495523957
  H           2.54011493625675     -1.98540106349469      3.55976002010238
  C           0.81109574648701     -1.11914011741590      4.52087305655237
  C          -0.34154752014861     -0.36120638460119      4.31465954255061
  H          -0.99919843769212     -0.12676663760671      5.15773198849898
  C          -0.66100820218074      0.10498970020637      3.03820959972617
  H          -1.58395635174677      0.69268861665914      2.94685882492098
  P           0.97388509635598      2.39074917232799      0.30624368865961
  N           2.32130721897959      0.43342632155631     -0.78493247594213
  C           2.58484088889569      1.67551695874559     -0.25798215133932
  C           3.88543953817404      2.08158901771636     -0.23381982267848
  H           4.12359064650796      3.05422261943154      0.20215152905244
  C           4.94949450367300      1.24631897512772     -0.74235430830877
  C           4.63899853420224     -0.01730537190379     -1.20569092986449
  H           5.41375853079427     -0.69654823168222     -1.56279479240930
  C           3.30505499377098     -0.48246619605432     -1.20064409972547
  C           6.36697369681940      1.80814645107993     -0.72483134118224
  C           7.38045603297399      0.81987621177591     -1.29322613246035
  H           7.41662408671646     -0.11094579634425     -0.70894316372409
  H           7.15742613235725      0.55724335025200     -2.33765010322452
  H           8.38969315042403      1.25445050387714     -1.27413517437788
  C           6.76566207294491      2.14020957499979      0.71917352008129
  H           6.09295008243613      2.87767811251714      1.17925038453984
  H           6.75427969820199      1.24292192625905      1.35465811921598
  H           7.78057319064173      2.56304858440773      0.75437438232996
  C           6.40114983422372      3.08868863735296     -1.56984603748712
  H           6.13303328017898      2.88253585838229     -2.61622836940881
  H           5.70235836471181      3.85010816789168     -1.19400251230408
  H           7.40642343925899      3.53554530014264     -1.56227878129598
  C           1.41554169190397      3.30959220133971      1.86910018386860
  H           2.06781415850634      4.14383411993989      1.55549980773938
  C           0.12744707964973      3.87358129132731      2.45465620305247
  H          -0.44193987069151      4.48560571981074      1.73876395178375
  H          -0.53350157462958      3.05671725023861      2.78383009437166
  H           0.33955697983268      4.50011992933233      3.33351469190983
  C           2.17468855375622      2.47288865372994      2.88607012201942
  H           1.56902883715814      1.64265497753345      3.27098486996163
  H           3.09928972615011      2.04450184431102      2.47324508696188
  H           2.45813359209800      3.09934747646041      3.74568609465100
  C           0.70435827271804      3.76028577789501     -0.95069023104802
  H          -0.37364605642106      3.97817113293198     -0.83928700718839
  C           1.49793346963832      5.03712980108147     -0.74231451813401
  H           1.23958681988648      5.56795571069717      0.18377270295362
  H           2.58389645267298      4.84925559410661     -0.73369468035250
  H           1.30971962564055      5.73725189971514     -1.57055650334287
  C           0.92923999084670      3.19759798751641     -2.34743733042383
  H           2.00519153543107      3.10721799669845     -2.56597142589500
  H           0.47294024342351      2.20491943512487     -2.46776897457860
  H           0.49327574604347      3.86194873682376     -3.10796372989784
  H          -0.19993612926663     -4.36241501075186     -1.28964947892516
  C           2.15628507655865     -5.43884845095496     -2.13028585299826
  C           3.60503006493074     -5.69340015690102     -2.53231105591075
  H           3.89824225194999     -5.10186113943307     -3.41195153723236
  H           4.30498173251982     -5.45932388248805     -1.71714903285577
  H           3.75021415016452     -6.75217617208828     -2.78879237317441
  C           1.24638367057442     -5.82520156712965     -3.30401965414636
  H           1.37303508018906     -6.88663841477239     -3.56371994422275
  H           0.18246996373384     -5.66967203766769     -3.07361850990446
  H           1.47925145950655     -5.23064249692516     -4.19941876452640
  C           1.82230154170372     -6.31361751514933     -0.91503251740109
  H           2.44584861550804     -6.04874712732459     -0.04890375637713
  H           0.77244403384115     -6.21423354496737     -0.60488344581215
  H           1.99463484890650     -7.37646575276473     -1.14056676657244
  H          -1.88071861936266     -4.04395901630751      2.15568202019656
  H          -2.41156922118698     -3.51007867046093     -0.15671923107862
  H          -4.06383412505842     -2.74517191642472      1.58265393170987
  C          -2.89985282480166     -2.71396533162645     -2.54202430982924
  H          -3.39553901067005     -2.59768472518188     -3.51801464981191
  H          -2.15932853794549     -3.52177718883891     -2.66353129634910
  H          -3.66687236136857     -3.05959830411703     -1.83620834970312
  C          -1.69885415061163      1.59445082577810     -1.00908725451940
  C          -2.40276062497304      1.78308584967059      0.18467902339475
  C          -3.61051790271152      2.46034742938575      0.27889546142705
  C          -4.18451306609059      3.00380026711513     -0.88788717819145
  C          -3.50275138219192      2.81845457103730     -2.09284830391885
  C          -2.28312370673582      2.12589227762185     -2.15887342072478
  H          -1.97175051273359      1.35957138164058      1.12836259152364
  H          -4.11856483550508      2.57896901836168      1.24238276611671
  H          -3.93646322568320      3.22663053168870     -3.01267291294070
  H          -1.80427785665086      2.01559007569978     -3.13984550552731
  C          -5.47285510712365      3.76379014507918     -0.82325944879331
  H          -6.23583668829299      3.23438072272682     -0.23344632770477
  H          -5.34780592842680      4.75098514490887     -0.34974548594828
  H          -5.89238797438732      3.93841374883409     -1.82293823591658
  H           1.06865422366784     -1.48482598741589      5.51776452422364
