# Supplementary material for: Iron Catalyzed Aryl–Aryl Kumada Cross‐Coupling: A Mechanistic and Computational Investigation
Source: Angew Chem Int Ed Engl. 2026 Mar 13;65(17):e3094782. doi: 10.1002/anie.3094782 (PMC13098315; doi:10.1002/anie.3094782)
Supplement: Supplementary file 2 — Supporting File 2: anie71772‐sup‐0002‐Data.zip. [file ANIE-65-e3094782-s001.zip › Alternative_Catalytic_Cycle/Cross-Coupling/Non_Mg-assisted/7.xyz]

112
7-quartet
  Fe          1.26012186793746      0.11227406330435     -0.56746517447349
  P           0.24196349104712     -2.68860917505998     -0.80612224498834
  P           0.88920731045690      2.66604802186610      0.25787420834671
  N          -1.70700618427342     -0.83353676746062     -0.14135139672969
  N          -1.45592100059655      1.24471520947951      0.31410667146073
  C          -3.00268730382360     -0.33998594253088      0.09849352109294
  C          -2.83736365685516      1.01300177707196      0.39870189422531
  C          -4.11606019563857     -1.19409097689983      0.01595900682400
  C          -3.71080157394706      2.05830465387735      0.74895167984863
  H          -5.10071903396203     -0.76180116121078      0.19891791338712
  H          -4.77514867623382      1.82842320855584      0.81307107140150
  C           1.22500648879090     -0.11703305692905      2.41148237745072
  H           0.31614460169638      0.48967454382549      2.32028659881735
  C          -1.50673395224977     -2.17004968126219     -0.49249712134068
  C          -0.93094005038169      2.52333227810831      0.50853050966201
  C          -3.94919149605186     -2.52547383788267     -0.29267934960899
  C          -3.22053085856158      3.32129774886496      0.99786535814818
  C          -0.74469182734088      0.12628077474966     -0.01151621279791
  C           1.94321922060453     -0.48788346353189      1.26150313868674
  C          -2.61106582890441     -2.97756213808135     -0.52966509024179
  C          -1.80811761939258      3.51259614891495      0.85808166697043
  H          -1.39146239942315      4.50678946551515      1.03029536353938
  C          -4.08580029635351      4.51184430088966      1.38971628890075
  C           1.62250118783398     -0.50626345488781      3.69366123794761
  H           1.03372948138678     -0.19761586910239      4.56338477015802
  C           0.36777871522146     -4.04965400126476      0.48195223900184
  C           1.48136134695420      3.65966414898347      1.75314195296489
  H           1.36790210918192      4.72587245530130      1.48202780403880
  C           2.75569389473911     -1.29864256396563      3.86210632493686
  C           3.08212309047663     -1.28800210796153      1.46048186232762
  H           3.67956914319866     -1.60755539511818      0.60112482866926
  C           5.81963056962079     -0.27564908125645     -2.17105228148563
  C           3.48229405008141     -1.68943991455383      2.73631203898154
  H           4.37469021200808     -2.31181381078842      2.85076909114204
  C          -5.55840409435326      4.12933328086133      1.48982622114223
  H          -5.73047881040820      3.35433691766386      2.25116367914217
  H          -6.16204499907719      5.00301286291722      1.77242525654023
  H          -5.95309675477614      3.75830365463464      0.53268820056969
  C           0.17415073284836     -3.68582458468193     -2.40141820082580
  C           1.02524363981222      3.89522609951347     -1.15390592460316
  H           1.22929345347707     -4.01621339683921     -2.45237599522638
  H           0.63194396884922      3.29948931760964     -1.99372651252162
  C           1.69356340884821     -4.77584330032615      0.32046176734533
  C           2.96418915900924      3.36069751679552      1.95023859248097
  H           1.79792663475192     -5.25938621162382     -0.66141651949917
  H           3.56334414795309      3.55930332091629      1.05164703262922
  H           3.37745291047049      3.97811958260794      2.76180194715591
  H           2.54024760588944     -4.08267624183681      0.44207707144573
  H           3.11955938784026      2.30485668092702      2.22228472601247
  C          -0.08182525486203     -2.78079525940409     -3.59544710003329
  C           0.23133245668497      5.18435398261863     -1.06078661466513
  H          -1.08545344546039     -2.33018834349293     -3.55015712647395
  H           0.46666481386560      5.77325175303966     -0.15884977489476
  H           0.63076542880822     -1.94983673139317     -3.66396374955171
  H          -0.85296383130866      5.01712925133026     -1.09156211432145
  C           4.18344991418515      0.80819373998229     -0.73006729166710
  H           3.98306684567880      1.51820284926788      0.07943713675382
  C           0.18895169978742     -3.51395876868914      1.89316997415315
  C           0.72920937177385      3.41689520159444      3.05217540203233
  H           1.01841461193768     -2.85836048029104      2.18974028868693
  H           0.82357520700056      2.37462630912522      3.38681787085649
  H           1.15892790719803      4.04422089408808      3.84771949734770
  H          -0.74516487429572     -2.94550873953344      2.01160783320007
  H          -0.34084900594129      3.65386085421850      2.99713400891828
  C           3.13294159034590      0.04793164118812     -1.26032843900739
  C          -3.92916564119456      5.61387518885859      0.33422281636723
  H          -4.24875013808209      5.26709503517701     -0.65903796031571
  H          -4.53930375125062      6.49099547695456      0.59557026685515
  H          -2.88924308171994      5.95955146848558      0.24586325371718
  C          -3.61773795231128      5.04137324115443      2.75086511401400
  H          -2.56313515702977      5.35255227624158      2.73386763895525
  H          -4.21021702902433      5.91841537236283      3.05061143016915
  H          -3.72560596365089      4.27897910459699      3.53609831829680
  C           2.49925826490476      4.15944722249668     -1.42832121060848
  H           3.09040104646776      3.23219869957799     -1.46847483807643
  H           2.61697447550889      4.66131943573079     -2.39977178590196
  H           2.94616271669919      4.82370202468258     -0.67170452192088
  C           3.46021178422684     -0.87287024918334     -2.26726443867214
  H           2.67205286470319     -1.48055960991581     -2.72757810767258
  C           5.49706251600077      0.65314684130342     -1.17466381400160
  H           6.29407827786854      1.25704829635810     -0.72742794556113
  H          -2.44807060359102     -4.03212182450472     -0.75326359495797
  C          -5.09438258402583     -3.52229964267931     -0.41021970660811
  H           0.15569657909796     -4.34784408451290      2.61014043488885
  H           1.80523963259240     -5.56119533256005      1.08298398399194
  H          -0.02676454398246     -3.35874820311373     -4.53014956728249
  H           0.47361841568419      5.82720712897869     -1.92087251662083
  H          -0.45667541876577     -4.75920339016562      0.28191607656891
  C           4.77264325790848     -1.03624599617468     -2.70878720861395
  C          -0.70496423299973     -4.92387357035038     -2.47384913134829
  H          -0.42122546506716     -5.52934250170472     -3.34840994315293
  H          -0.63497791370225     -5.58421131604465     -1.59780167380324
  H          -1.76199846272013     -4.65890448937411     -2.62188015752524
  C          -6.44719788444327     -2.85922965094107     -0.17095876553354
  H          -7.25560146702060     -3.59623431657747     -0.27536608619250
  H          -6.52733937599980     -2.42840296732133      0.83766710594348
  H          -6.64230820990968     -2.05845315947148     -0.89916497728007
  C          -4.89588072570903     -4.63916393799180      0.62196261601822
  H          -5.68468395088492     -5.39984786961746      0.52641435397658
  H          -3.93186747016813     -5.15241247659108      0.49363895402543
  H          -4.92708758441898     -4.24805174095163      1.64897151074786
  C          -5.08844919492069     -4.12668321474212     -1.81986516681468
  H          -5.21959878883808     -3.35259455223968     -2.58966249041480
  H          -4.15100623043885     -4.65624393936212     -2.04081755766332
  H          -5.90443763779946     -4.85513149220766     -1.93488209183622
  C           7.22444568517879     -0.43909251625334     -2.66242564187215
  H           7.47533453778525     -1.49429708242142     -2.84182913487224
  H           7.38656103269339      0.08346242042629     -3.61897082192065
  H           7.95772925195263     -0.03613170893869     -1.95100394601099
  H           4.99027075929360     -1.77077630813948     -3.49182809960781
  Br          0.32200918746461      0.73331184068278     -2.79081636374882
  H           3.07031801985869     -1.61171848236517      4.86074520148943
