# Supplementary material for: Iron Catalyzed Aryl–Aryl Kumada Cross‐Coupling: A Mechanistic and Computational Investigation
Source: Angew Chem Int Ed Engl. 2026 Mar 13;65(17):e3094782. doi: 10.1002/anie.3094782 (PMC13098315; doi:10.1002/anie.3094782)
Supplement: Supplementary file 2 — Supporting File 2: anie71772‐sup‐0002‐Data.zip. [file ANIE-65-e3094782-s001.zip › Alternative_Catalytic_Cycle/Cross-Coupling/Non_Mg-assisted/TS10.xyz]

114
TS10-singlet
  Fe         -0.66231849254170      0.41388861015026      0.72090497594322
  P          -1.45719974181736     -1.71508029448822      0.08284281250099
  N           0.92819393259182     -1.32685553688413     -0.97004728084344
  C           0.69068395766322     -0.08627730628953     -0.44731990439100
  C           0.06364632341322     -2.36598746852441     -0.73426419841247
  C           0.43215481126316     -3.60452999289134     -1.16322733829786
  C           1.68368187469789     -3.83335899322591     -1.83732881300559
  C           2.55667637794113     -2.77321900594465     -1.98429847289706
  H           3.53646538780761     -2.90549807511584     -2.44442777302837
  C           2.21753371571474     -1.49194562765208     -1.49606874477611
  C          -1.95092438500608     -3.07330077087265      1.27289290826263
  C          -3.05164192548893     -2.53176991794448      2.17308859738238
  H          -3.90487877301145     -2.11859346508893      1.61270479794060
  H          -2.66815083177912     -1.73318872508445      2.82653559874705
  C          -0.82070744774892     -3.70104471634806      2.07491485990843
  H          -0.38655768754313     -3.01382992679236      2.81100203700448
  H           0.00063923973226     -4.07680099886051      1.44965189096205
  C          -2.65003146319449     -1.91723819554583     -1.40343602567171
  H          -3.31108185638297     -1.03406451198485     -1.35092689231100
  C          -1.91189292407234     -1.81949715929803     -2.73274440896050
  H          -1.37641171001462     -2.74941758230736     -2.97084458224376
  H          -1.18163744414618     -0.99870722646282     -2.76037037222093
  H          -2.63484148474098     -1.64459144745107     -3.54274912672208
  C           0.30155580645268     -0.48822608685769      2.20746643212087
  C           1.54839997360283     -1.14771543635458      2.11549884178188
  H           2.09490112732537     -1.20944375539808      1.17035500574956
  C           2.16866635322354     -1.75326051112417      3.21060049562429
  H           3.13562028381045     -2.24622640612130      3.07154776627017
  C           1.57270684084055     -1.72763906994953      4.46787578852817
  C           0.34333541396540     -1.08257221529162      4.60102093381975
  H          -0.15314614503726     -1.04302228487613      5.57516506830134
  C          -0.27298418861317     -0.48328800738716      3.50120416714900
  H          -1.23757912396017     -0.00304506887622      3.66985264003080
  P           0.71191311759505      2.25212405037252      0.96682767066180
  N           1.89413455589601      0.53809955935067     -0.63971373258008
  C           2.19769337966058      1.71173635202312      0.01351239068463
  C           3.46820650828126      2.18986508863134     -0.10926083839312
  H           3.73830507939529      3.10131884062992      0.42847561578044
  C           4.46638165389549      1.50834774210354     -0.89333500196948
  C           4.14325725019682      0.28826922841751     -1.45208958090005
  H           4.88168913353856     -0.29507067540701     -2.00259688365864
  C           2.85411951195821     -0.26133333323229     -1.28020805822531
  C           5.83623507892754      2.16037532422540     -1.03900603024378
  C           6.77375832120269      1.32092434307854     -1.90056143279999
  H           6.95691326975074      0.32894335576375     -1.46252801359184
  H           6.37673945165494      1.17546322791411     -2.91578314506412
  H           7.74959898180551      1.81580536515915     -2.00071083988135
  C           6.46645023262141      2.33562940279936      0.34834877922960
  H           5.85440163238378      2.96568142106985      1.00949603745955
  H           6.60435052814066      1.36674197369869      0.84960496101176
  H           7.45313078565218      2.81463977853733      0.26559355178960
  C           5.65816951616167      3.53463064191652     -1.69815100594755
  H           5.20460642485240      3.44287901059756     -2.69570583432896
  H           5.01541893351865      4.19907581435368     -1.10256469446939
  H           6.62896054080706      4.03817431802024     -1.81595646474301
  C           1.45167932663272      2.89681351251189      2.55698507873193
  H           2.03527776443284      3.77800679095576      2.23567738773532
  C           0.33695279016995      3.35305797951130      3.48623124669563
  H          -0.37122873603992      4.04639894155004      3.01028098133565
  H          -0.24825205696418      2.49238939553905      3.84120062660152
  H           0.75773706183852      3.85715737680917      4.36859633819510
  C           2.40573237160129      1.94484654803906      3.26176757613071
  H           1.88319622247363      1.10025588044064      3.72888204115479
  H           3.17313205166265      1.52980785810557      2.59349831586652
  H           2.92759347876316      2.48709824208736      4.06507596605517
  C           0.23269614623262      3.80292534723941      0.02099636844119
  H          -0.83531236635504      3.92368101380654      0.27204597333423
  C           0.97686861711050      5.07304566917867      0.39302083291680
  H           0.82694692295844      5.38080056502773      1.43617600303481
  H           2.06070180897509      4.98611860586185      0.21521773117040
  H           0.62387610360230      5.90196316037224     -0.23874646564689
  C           0.34254468331738      3.52637494374085     -1.47089902599536
  H           1.39471060162250      3.43642445552924     -1.78191449994172
  H          -0.18583311111064      2.60911738068641     -1.77040950760956
  H          -0.10137856301240      4.35182268879602     -2.04429014048985
  Br         -2.60215367503917      1.58478012125081      2.20180909520178
  H          -0.25218867139326     -4.43715295514522     -0.98637191263842
  C           1.97619659747086     -5.24427714064564     -2.33334786912286
  C           3.32309181416619     -5.33247777418512     -3.04181160505029
  H           3.36964420552702     -4.66953152337399     -3.91806209364210
  H           4.16031202978525     -5.07611349996050     -2.37660517856050
  H           3.49731844520295     -6.35623326015092     -3.40110121283694
  C           0.87507317851970     -5.65511840603063     -3.31998308180935
  H           1.03900036550889     -6.67988527605697     -3.68403769578180
  H          -0.12531346077357     -5.62907251630019     -2.86390800510051
  H           0.85385925977365     -4.99027399942520     -4.19587243254313
  C           1.97939158770774     -6.20422978529362     -1.13739105756409
  H           2.77086158582535     -5.94353459805667     -0.42035690512362
  H           1.02568837445788     -6.19426014051158     -0.59061477633373
  H           2.15402700891199     -7.23816995529099     -1.46889388867543
  H          -1.22437733434961     -4.55886975342082      2.63364087946099
  H          -2.37554825783999     -3.85908873658746      0.62700377073702
  H          -3.44461859141681     -3.32766229437108      2.82223568901945
  C          -3.54363099983886     -3.14126977798533     -1.36648104966653
  H          -4.21414418472353     -3.12812493770532     -2.23828586219678
  H          -2.96138519985485     -4.07520772430699     -1.41926282232048
  H          -4.18705928367433     -3.17140034883486     -0.47739224031992
  C          -2.78897337802061      1.90667613487466     -1.38734000384989
  C          -2.92537053585404      3.27385338898241     -1.05915042001506
  C          -2.85012305892023      4.29733369370016     -2.00549822932327
  C          -2.58988070147419      4.01177399459581     -3.35027792964004
  C          -2.44688664761688      2.66481029809288     -3.70631103034023
  C          -2.55946543035167      1.65187215691979     -2.75389462641350
  H          -3.11769561560903      3.56604572912230     -0.01655516603342
  H          -2.98446569627878      5.34002978114559     -1.69522010859756
  H          -2.25968133500681      2.40864018147523     -4.75494072569577
  H          -2.48346910703469      0.62196911961456     -3.11390270452732
  C          -2.43272397716253      5.10514147889552     -4.35924849168700
  H          -3.02593698726733      5.99244377147164     -4.09964322179218
  H          -1.38374195286474      5.43755972336289     -4.43041117842549
  H          -2.72809216345497      4.78394555168758     -5.36711781730345
  Br         -5.79647010869103     -0.49066804372030      0.16040248772527
  Mg         -3.73359572304197      0.76559888503258      0.13645864379435
  H           2.05525362394100     -2.20022855153355      5.32660190520897
