# Supplementary material for: Iron Catalyzed Aryl–Aryl Kumada Cross‐Coupling: A Mechanistic and Computational Investigation
Source: Angew Chem Int Ed Engl. 2026 Mar 13;65(17):e3094782. doi: 10.1002/anie.3094782 (PMC13098315; doi:10.1002/anie.3094782)
Supplement: Supplementary file 2 — Supporting File 2: anie71772‐sup‐0002‐Data.zip. [file ANIE-65-e3094782-s001.zip › Alternative_Catalytic_Cycle/Cross-Coupling/Non_Mg-assisted/TS11.xyz]

123
TS11
  Fe         -1.57995546139984      0.01696658099702      0.58234446274092
  P          -1.25084353384413      2.33861814814022      0.21835294249446
  P          -1.03273255138251     -2.26689957477370      0.74119492064869
  N           1.12228115498991      1.21928310017521      0.56514008591286
  N           1.23693657852400     -0.90072817216904      0.47696967815447
  C           2.49363430993437      0.93672462804490      0.54467904992479
  C           2.56845453435482     -0.47054062359103      0.46873171569763
  C           3.37109329660268      2.03829219291398      0.61304527285954
  C           3.56305033522099     -1.46620384076312      0.39516563301437
  H           4.44367428643269      1.84434023436734      0.59944379031066
  H           4.60807331307974     -1.15536659374081      0.39091972724008
  C          -0.57903799131647      0.62384663317687      3.36853805716633
  H           0.43113583330547      0.52832479396851      2.95575819714477
  C           0.57104453589227      2.48243028341639      0.58989872171794
  C           0.81673377474903     -2.21502629374400      0.42013891410189
  C           2.87331926707886      3.32623168334421      0.69643381052651
  C           3.20454780248499     -2.79982239434599      0.32928187489256
  C           0.34731327741508      0.11377994740188      0.52955492990346
  C          -1.70996295747097      0.40297264396665      2.55239099606384
  C           1.44698050929707      3.52434535442180      0.67581410852490
  C           1.80931094140131     -3.15083324156971      0.35225134269715
  H           1.53605766944845     -4.20475643399787      0.35400970409348
  C           4.21923787101939     -3.93698625137327      0.25958643890654
  C          -0.67988608674815      0.95285028917636      4.72222677929008
  H           0.23173615282601      1.11387882025118      5.30582712518018
  C          -2.06364387078207      3.70179894171228      1.20394645847649
  C          -0.97360734024242     -3.19620836498944      2.39216788127829
  H          -0.74196696079857     -4.23826768050658      2.09759521624412
  C          -1.92836064473525      1.07726244078111      5.32790244682692
  C          -2.95750201655498      0.54587177693118      3.19687250751924
  H          -3.88139827414396      0.40655510634097      2.63156893637571
  C          -6.27190353242099     -0.54701816040273     -0.73179557684253
  C          -3.06698775074975      0.86854273411543      4.55089214409551
  H          -4.06038047342717      0.96743560327543      4.99920941402517
  C           5.65466252212980     -3.42241539537839      0.23542390430418
  H           5.90447286664197     -2.84618713683664      1.13831293646499
  H           6.35796513861405     -4.26534299709705      0.18625775708976
  H           5.85174186008696     -2.78498810849594     -0.63869117513710
  C          -1.25884344330925      3.00999905472808     -1.57096087927515
  C          -1.79189735706133     -3.66734005159221     -0.27609981934528
  H          -1.94321751619200      2.30183325209411     -2.06638050518532
  H          -2.48879416839465     -4.07749844291508      0.47756255553365
  C          -3.57068731855779      3.48856200403487      1.13325658462052
  C          -2.33956965914963     -3.16996578940936      3.05892713692802
  H          -3.94860453639450      3.39912346120396      0.10466733843515
  H          -3.14362230089204     -3.55333836969166      2.41503969746742
  H          -2.33321439484149     -3.79032455120443      3.96746129663013
  H          -3.85810281255871      2.56342250179779      1.65366079844004
  H          -2.60872745555280     -2.14584820844040      3.35971868645051
  C           0.09209781994526      2.88416438010843     -2.26380040033095
  C          -2.63102199833592     -3.26766984637785     -1.48029457381670
  H           0.78778213291609      3.67640053710369     -1.94741963806004
  H          -2.01105389911862     -3.03397051783656     -2.35441792889057
  H           0.57517439616459      1.91303142888246     -2.09703141090956
  H          -3.27130600194585     -2.39907417727165     -1.28612448060853
  C          -4.41695156198978     -1.03058212934737      0.76991425483887
  H          -4.06190993064347     -1.58560443410133      1.64496419757251
  C          -1.58180225206968      3.85053631590905      2.63776023521461
  C           0.09931665087262     -2.72823158441697      3.36037959195420
  H          -1.87580336369522      3.00499729487268      3.27145845953635
  H          -0.09158967875795     -1.70546775015771      3.70944458094564
  H           0.10109954919100     -3.37489114683075      4.25076914098766
  H          -0.49010064677097      3.95578429435157      2.71092297460582
  H           1.11377586295599     -2.76071160966767      2.93933672406662
  C          -3.53121221664139     -0.17307040406666      0.08685911479802
  C           3.96858833717474     -4.75337505094036     -1.01412456548520
  H           4.09813602403676     -4.13723840907772     -1.91525378001799
  H           4.67067737782248     -5.59746202120212     -1.07966506471604
  H           2.95243789357778     -5.17186464206707     -1.04840463934122
  C           4.04445922095421     -4.83817854503773      1.48842019490856
  H           3.03302186411531     -5.26328309520555      1.55607988956221
  H           4.74709620424311     -5.68363490075197      1.45302895948479
  H           4.23210704815789     -4.28569217313443      2.42066247715216
  C          -0.81401082848064     -4.76537254841659     -0.65964522555922
  H          -0.29155208993857     -5.21438630627425      0.19760041673970
  H          -1.35251909620156     -5.58175727318148     -1.16393988143068
  H          -0.06111803208590     -4.39276706740200     -1.37099006078548
  C          -4.08341762294372      0.48130236686146     -1.02743801657188
  H          -3.44985268566406      1.13205088571996     -1.64127365280874
  C          -5.74403744931343     -1.21152477568274      0.38322597723795
  H          -6.38426541111807     -1.89391049246300      0.95387775615737
  H           1.04958815150674      4.54196994659709      0.68617390352061
  C           3.76356786623476      4.56289418998307      0.75817353745242
  H          -2.02871233588803      4.75577136741203      3.07623684623529
  H          -4.10123113877650      4.32370529524068      1.61410127469193
  H          -0.04786180592998      2.98329314547614     -3.35080202748427
  H          -3.28202127809764     -4.11298548213738     -1.75158327529169
  H          -1.81072942511400      4.63345058411373      0.67100139468200
  C          -5.40901576191906      0.30474354577211     -1.42910335646727
  C          -1.80245033320624      4.41594909729389     -1.75368183509333
  H          -1.85364093012872      4.64328640098358     -2.82900085212159
  H          -2.81232667628119      4.55942941003736     -1.34891946304747
  H          -1.14552877686450      5.17786184042256     -1.30486443383343
  C           5.24463024930132      4.19918630454716      0.77396610066222
  H           5.86082052541601      5.10821450726763      0.81085116962809
  H           5.51065763904499      3.58906290336731      1.64960506260555
  H           5.54195446980757      3.64450492695554     -0.12788255377962
  C           3.43767783921744      5.35770618724582      2.02860507847114
  H           4.04329534727701      6.27464159038490      2.07489451314664
  H           2.38226020252665      5.66214694637720      2.07058942952626
  H           3.64855419565509      4.77011175773054      2.93357649951982
  C           3.48873299252045      5.43329656983674     -0.47600564686298
  H           3.70057955294450      4.88533845703620     -1.40575460172031
  H           2.44411480024899      5.77305556796156     -0.52495429954137
  H           4.12066981778352      6.33357790645526     -0.46644869263198
  C          -7.69521317777978     -0.74296113963463     -1.15185810271720
  H          -8.40334542803760     -0.33193485530115     -0.41503361263166
  H          -7.90728282899028     -0.25424921886351     -2.11205250834949
  H          -7.94836019088267     -1.80820184190294     -1.26008791102060
  H          -5.77801243807573      0.83483776212738     -2.31466683839451
  C          -2.87567542378271      0.07112001446712     -6.86263518827551
  C          -3.67326997801384     -0.30151005413348     -5.77876654315212
  C          -3.10061503894694     -0.47243483545755     -4.51330218824568
  C          -1.74059163672201     -0.26651903038788     -4.38282511280477
  C          -0.92053219859067      0.10592313698339     -5.43032624282940
  C          -1.50547650563907      0.27502725986079     -6.69231746108736
  H          -3.32560533351464      0.20478400249188     -7.84944281847286
  H          -4.74653095534257     -0.46078798828370     -5.91842095084350
  H          -3.71003411568214     -0.75643925613325     -3.64830888358342
  H           0.15342230375184      0.26218090913067     -5.28696460145774
  H          -0.88679808759150      0.56542849234007     -7.54699040636482
  Br         -0.96395123154254     -0.42637355752774     -2.05769196330379
  H          -2.01192014091765      1.33418053721665      6.38652377420894
