# Supplementary material for: Iron Catalyzed Aryl–Aryl Kumada Cross‐Coupling: A Mechanistic and Computational Investigation
Source: Angew Chem Int Ed Engl. 2026 Mar 13;65(17):e3094782. doi: 10.1002/anie.3094782 (PMC13098315; doi:10.1002/anie.3094782)
Supplement: Supplementary file 2 — Supporting File 2: anie71772‐sup‐0002‐Data.zip. [file ANIE-65-e3094782-s001.zip › Alternative_Catalytic_Cycle/Homo-Coupling_and_RadicalFormation/Mg-assisted/7.xyz]

118
7-MgBr2-quartet
  Fe         -1.91138453395471      0.48582463540532      0.26339999942288
  P          -1.13268423189705      3.20664228638566      0.03580565638116
  P          -1.19826170941688     -2.27489098296462      0.13040257375289
  N           0.99106351569355      1.53700669347456      0.40619960087783
  N           0.98596028510230     -0.60287694704264      0.27651326361273
  C           2.32698973451125      1.15492414234940      0.56171623518396
  C           2.32533618302818     -0.24002154867046      0.45267299679281
  C           3.31286800721771      2.12491440346269      0.81561580302926
  C           3.33386572609549     -1.21561173374520      0.47300323870460
  H           4.34594080512288      1.78717257660649      0.90147465285983
  H           4.36627602269871     -0.87799649842337      0.56683042864506
  C          -0.85035890428061      0.83588228141852      3.06315495088653
  H           0.02509992657807      1.27766500031255      2.58143201281002
  C           0.61111125657952      2.87009879554757      0.51773660432796
  C           0.61656283753217     -1.94025146772226      0.18542343366737
  C           2.96336489691885      3.44924833910334      0.97435804833998
  C           3.00445440232021     -2.54749144010838      0.36273497636703
  C           0.14817581899117      0.47485548487393      0.21478838224182
  C          -1.95590072623781      0.40189205573002      2.30924874532252
  C           1.58007729600336      3.78358542233397      0.82645978664976
  C           1.61774218447404     -2.86931654030124      0.25848555474682
  H           1.32883691649918     -3.91881025888163      0.23737110729944
  C           4.02544979409246     -3.67472425150451      0.30836157058249
  C          -0.81299197687029      0.73629130591584      4.45635585719432
  H           0.07312081092651      1.08966770239478      4.99413752083433
  C          -1.53088474019304      4.71536208843528      1.05524583896647
  C          -1.36723723285758     -3.43684475594933      1.60516575168545
  H          -0.91417201478146     -4.39524748035336      1.28575611679810
  C          -1.87472744745316      0.18280862125700      5.17524498213592
  C          -3.02767660560546     -0.13634370545766      3.04929351915308
  H          -3.92932990986825     -0.48026965611689      2.53835826428827
  C          -6.75252082143466      0.32833066008257      0.43252564861557
  C          -2.98499315187975     -0.24919578080816      4.43649081663577
  H          -3.84169516544001     -0.68525615894222      4.96069918770090
  C           5.45172761643125     -3.14847069334839      0.42649518429751
  H           5.62080621601165     -2.62357365712725      1.37828940501996
  H           6.16743441156238     -3.98102883117272      0.38347052090017
  H           5.70462784693512     -2.46131648013076     -0.39357141634233
  C          -0.76816233507818      3.87783315649208     -1.69777906331622
  C          -1.47962487845739     -3.52289853680888     -1.25828399734130
  H          -1.71201137569866      3.69962185184456     -2.24148420296517
  H          -2.35775033548342     -4.05493272803552     -0.84639649075604
  C          -2.90911934425311      5.23641293323556      0.66955756159459
  C          -2.84898561611805     -3.66349798696390      1.87454838592011
  H          -3.02704670235919      5.40510957634289     -0.40988516911629
  H          -3.40709781026528     -4.00271446092717      0.99013383345495
  H          -2.98889645017760     -4.42710774845695      2.65391025618516
  H          -3.69855710336753      4.53403609400100      0.97132069899139
  H          -3.32829204573296     -2.73900609540029      2.22813742078933
  C           0.33105151990510      3.05258478385139     -2.36252340690476
  C          -1.91259811580481     -2.86819620380661     -2.55755445238629
  H           1.33242539917816      3.39183831193587     -2.05630067366716
  H          -1.07899866874429     -2.31621010639772     -3.01808290745503
  H           0.28543740922611      1.98809652661481     -2.07953617368418
  H          -2.74620712427127     -2.16836853747001     -2.42541102927310
  C          -4.60381817419778     -0.69886054747177     -0.07373546050937
  H          -4.05224854903663     -1.57880283402397     -0.42531139900151
  C          -1.46267786816896      4.38214600219192      2.53800720170134
  C          -0.65373273046058     -2.95917575856092      2.85865754611669
  H          -2.15887690950796      3.57067654903738      2.80040693202311
  H          -1.04078948847498     -1.99254354219466      3.21121313718965
  H          -0.80731524515622     -3.68510587239433      3.67111253216416
  H          -0.45897488986100      4.06129832159872      2.85215955674754
  H           0.43143940139592     -2.85437340611431      2.72065403381652
  C          -3.90928474726288      0.45995450646121      0.30004823975622
  C           3.86950997764490     -4.38863410670650     -1.04084218033320
  H           4.00261047976997     -3.68772979691186     -1.87789604825759
  H           4.61387917796820     -5.19137319712923     -1.14791660986525
  H           2.87605692693696     -4.84631894918338     -1.15325796588651
  C           3.76422336704375     -4.66232547218737      1.45130212687835
  H           2.75538046507098     -5.09713611159324      1.40549992047246
  H           4.47560884716564     -5.49985848059498      1.40746684374032
  H           3.87397771548734     -4.18102091306518      2.43410290688426
  C          -0.38983332276765     -4.54713663157887     -1.52032097475753
  H          -0.10204722757225     -5.12756816051429     -0.63183060012986
  H          -0.74734479945360     -5.27551904926454     -2.26378900557178
  H           0.50953882396191     -4.07469401881434     -1.94327167821033
  C          -4.67006890894459      1.55369024043717      0.73240713083050
  H          -4.16396983308543      2.46843600128012      1.05787566793127
  C          -5.99559314172574     -0.76516542876514     -0.00602776151782
  H          -6.50912375571003     -1.68696669027681     -0.29809374290810
  C          -1.83299346609583      0.05125995616514      6.66448893781260
  H          -1.90510446414377     -1.00006506559128      6.98225181592540
  H          -0.90338093756409      0.45732705152886      7.08385768543559
  H          -2.67120209119933      0.57586449364208      7.14718561958971
  H           1.27243895192293      4.82630927506043      0.93307602592047
  C           3.95946984780563      4.56221374717324      1.27096641434179
  H          -1.73601966170923      5.25906738888239      3.14347436626596
  H          -3.11515444005763      6.19109295462850      1.17482257266870
  H           0.27996992979419      3.14771959346907     -3.45950089849198
  H          -2.22789017388431     -3.63741160047983     -3.27785109964966
  H          -0.78363235860285      5.49587206145488      0.82447180787960
  C          -6.06049950756466      1.49183275558949      0.79660712640996
  C          -0.41124404872590      5.35088884879794     -1.77522508148884
  H          -0.21585591241353      5.62630741567576     -2.82236974088771
  H          -1.20248583248537      6.01841885136321     -1.41069122632494
  H           0.51071089915195      5.58096581773547     -1.21666593246529
  C           5.38904762573527      4.03619329155040      1.33938728243234
  H           6.08626573034212      4.85635517515944      1.55941652874660
  H           5.51715134893518      3.28203463497596      2.12952719727324
  H           5.70798606114392      3.58733034271056      0.38753228359122
  C           3.59950273043070      5.20584332042215      2.61538152692358
  H           4.27759413826437      6.04188767860965      2.84079776309576
  H           2.57527105489572      5.60608506773833      2.62327091124158
  H           3.67722099373219      4.48067012434028      3.43811982570425
  C           3.87743094883465      5.61582715912405      0.15844677120682
  H           4.09052922191329      5.17477999506306     -0.82637760758173
  H           2.88587294125786      6.08728355015191      0.09956144209142
  H           4.60830628242427      6.41963268911353      0.32898091301831
  C          -8.24622398836386      0.26750771276103      0.49581629431747
  H          -8.63582165652467      0.70105312900363      1.42801013376066
  H          -8.71353622015969      0.83040981371433     -0.32755509621389
  H          -8.61614582808522     -0.76360903683556      0.42686049870665
  H          -6.62625156098947      2.36270690615478      1.14427648730329
  Br         -2.30559208209589      0.66460027800848     -2.37721840791407
  Br         -0.46292795787911      1.58768482165073     -5.96830774198667
  Mg         -0.24506599611970      0.48088767786643     -3.85465060351543
  Br          1.60306765536784     -0.85530282640924     -3.00875679490508
