# Supplementary material for: Iron Catalyzed Aryl–Aryl Kumada Cross‐Coupling: A Mechanistic and Computational Investigation
Source: Angew Chem Int Ed Engl. 2026 Mar 13;65(17):e3094782. doi: 10.1002/anie.3094782 (PMC13098315; doi:10.1002/anie.3094782)
Supplement: Supplementary file 2 — Supporting File 2: anie71772‐sup‐0002‐Data.zip. [file ANIE-65-e3094782-s001.zip › Alternative_Catalytic_Cycle/Homo-Coupling_and_RadicalFormation/Mg-assisted/TS3.xyz]

129
TS3-triplet
  Fe         -1.37052874212083      0.09121568869990      0.20682983342957
  P          -1.03395960633882      2.41717621570962     -0.02288855458821
  P          -0.84156505295688     -2.22739783244420      0.49237122874191
  N           1.33230947781478      1.27209953731172      0.28414396870956
  N           1.43876872141448     -0.85164569957719      0.31298519258080
  C           2.67665634295521      0.98515020508693      0.53056975500822
  C           2.74863735312887     -0.42359692229761      0.52868557125193
  C           3.53298848131009      2.07391869057994      0.79180179678559
  C           3.73742157432520     -1.40819866176712      0.71476378841107
  H           4.59114234208374      1.87126287185546      0.95791333104612
  H           4.77281707595034     -1.08715208884534      0.82728781799614
  C          -0.32675403853454      0.70960795871424      2.99175185164295
  H           0.67877099083550      0.77094058899116      2.56370910268497
  C           0.77323398363442      2.52525840486145      0.38776633827123
  C           1.02107310898043     -2.15804570311604      0.42926862735246
  C           3.02621354403357      3.35780842745224      0.87767031649351
  C           3.38249864276553     -2.74216694335619      0.76246062837743
  C           0.55977712985307      0.16462069805196      0.11442489105624
  C          -1.43963486756814      0.39135068917738      2.19042054233230
  C           1.61364985429370      3.55609354517202      0.68874208201648
  C           1.99312919301403     -3.08674102798115      0.66719375208998
  H           1.69980337728901     -4.12539549009449      0.81282331693021
  C           4.38982024460263     -3.87400682696625      0.92401543279681
  C          -0.43840426326388      0.95406566061562      4.36229169200727
  H           0.45969250669465      1.20509012652254      4.93777323473397
  C          -1.79120681908286      3.77256863703098      1.02674286447215
  C          -1.02289058532726     -3.14905802077850      2.13996863380803
  H          -0.61373542758371     -4.14704421686875      1.89414063689737
  C          -1.67192256863746      0.89548909289684      5.01573324812880
  C          -2.67882106862133      0.33280401527615      2.86333062257156
  H          -3.59010057617913      0.09829107580636      2.30518352018989
  C          -6.13631826334761     -0.26605525550323     -1.00279752868021
  C          -2.78978024692486      0.57413961625782      4.23190049211568
  H          -3.77611680017088      0.51591808504128      4.70570188595888
  C           5.82104796051724     -3.35223776617467      0.99126355456996
  H           5.98201688739615     -2.69642482901324      1.85938765120384
  H           6.52810631990779     -4.18827395324984      1.08240337852915
  H           6.09571816207858     -2.79073369261723      0.08666008920030
  C          -0.94968605686244      3.21175788349882     -1.74996436711402
  C          -1.35979809314223     -3.66733005231986     -0.62139538658507
  H          -1.79658927171203      2.74603735892433     -2.28107651604990
  H          -2.21420343735255     -4.06439490677144     -0.04454473013741
  C          -3.29790834777487      3.79544560061424      0.81210228325325
  C          -2.47976666416959     -3.31727991951753      2.54417646261523
  H          -3.58546504124813      3.90718504216030     -0.24327670069590
  H          -3.08990005231614     -3.84359858700261      1.79740039586993
  H          -2.53828090068641     -3.90590845079902      3.47186837145074
  H          -3.75886529669649      2.86566046918945      1.17821619821618
  H          -2.95027889666062     -2.34373232397457      2.74531548818203
  C           0.33898133725402      2.80957637372404     -2.46067841909121
  C          -1.88371610636565     -3.24169227778897     -1.97676893780588
  H           1.17712041840999      3.45887041756291     -2.16654383368261
  H          -1.07609198193967     -2.86652708120180     -2.62054849021014
  H           0.64850158753130      1.77808077194717     -2.21952957329361
  H          -2.64597112620370     -2.45789895622746     -1.89141809124462
  C          -4.12646438835468     -1.20225395046790      0.00588134727261
  H          -3.67054874005259     -2.05645601887593      0.51845219987757
  C          -1.45221135828676      3.73287439858932      2.50744056806218
  C          -0.22361226553262     -2.59371499685493      3.30823189370207
  H          -1.96023193428739      2.91361102811183      3.03214710924685
  H          -0.73022194979507     -1.74351362019102      3.78146002038211
  H          -0.11619224546749     -3.37295172558356      4.07829775168069
  H          -0.37527275298529      3.63186636846910      2.69959947549198
  H           0.79159860412897     -2.26997807550293      3.03950609945664
  C          -3.34597126807934     -0.06300639089578     -0.26894297902413
  C           4.26221836341214     -4.81319233765983     -0.28217066962915
  H           4.47395332275719     -4.28592007282158     -1.22321780827288
  H           4.96847958866514     -5.65183507970720     -0.19518432688223
  H           3.25348427120385     -5.24228473976314     -0.37020860878326
  C           4.08491589152831     -4.64578234458144      2.21433317020379
  H           3.08651676384538     -5.10593028175492      2.20144626177060
  H           4.81225769587610     -5.45799501571057      2.35883465211979
  H           4.13410335651112     -3.99080153761509      3.09647063522285
  C          -0.33425751510729     -4.77887674391830     -0.77381138557981
  H           0.00752117788244     -5.20360658031916      0.18065823535836
  H          -0.78059688948408     -5.60938602849081     -1.34075013521511
  H           0.54626579773877     -4.43963642835234     -1.34043167426942
  C          -4.03760113530424      0.96262489576489     -0.94810536724067
  H          -3.49862038871463      1.87022220186149     -1.24392044009390
  C          -5.47551857296322     -1.30844046820091     -0.34377651029214
  H          -6.02733547565941     -2.22344433092207     -0.10184206579523
  C          -1.80432496318722      1.16012965239670      6.48311003087848
  H          -2.07869795323013      0.25336201883889      7.04439742749029
  H          -0.86839681900411      1.53825666544978      6.91497335083230
  H          -2.58949815736239      1.90135917501099      6.69334356965275
  H           1.19130807566254      4.55797407777874      0.79404991676308
  C           3.88497181075132      4.57722071040880      1.19324025730973
  H          -1.78646934982271      4.67359734332682      2.97158891389356
  H          -3.75091532364521      4.63165538184002      1.36462062392805
  H           0.22757893689605      2.88588089578431     -3.55232874223772
  H          -2.34054955488065     -4.10292591836561     -2.48689883114427
  H          -1.35987595931770      4.70069138458066      0.61503814367278
  C          -5.38155351291432      0.87615120468984     -1.30282865200419
  C          -1.11047755946590      4.72038580087013     -1.80940952441300
  H          -1.04821599661505      5.05046810642281     -2.85717134650803
  H          -2.07245895062131      5.07704283650085     -1.41919760930900
  H          -0.30600718054088      5.24480564787686     -1.26898031961990
  C           5.35997679202080      4.21477729079240      1.33289299514814
  H           5.95161603440892      5.11072131974088      1.56645626525953
  H           5.53437097452133      3.49335617505010      2.14424933403208
  H           5.76784071159291      3.78760440676777      0.40514902460589
  C           3.39950671106348      5.19156307741284      2.51201942723451
  H           3.98483461952289      6.08745144973355      2.76625277023939
  H           2.34351416761593      5.49437996349488      2.46703521462229
  H           3.50145963548469      4.47821251995370      3.34242703898474
  C           3.73715756023048      5.60295077667979      0.06220548749349
  H           4.08302378927700      5.19498734196382     -0.89862895590510
  H           2.69654360940999      5.93034055756808     -0.07250238306357
  H           4.33258048528652      6.50219547855719      0.27768797310243
  C          -7.58278866029675     -0.35634378735697     -1.37508254710915
  H          -8.21411207289998      0.25919870132406     -0.71436233405115
  H          -7.76450263818877      0.00797184726977     -2.39681010016222
  H          -7.96092326726484     -1.38521691458595     -1.31220206278603
  H          -5.85788705668700      1.70688991099000     -1.83547016304689
  C          -4.94037568546516     -0.55639531645518     -6.48124367476527
  C          -5.12778490192108     -1.06763909276983     -5.19619828976216
  C          -4.12993782165312     -0.91600054604138     -4.22858122899636
  C          -2.97350187360973     -0.25708917694045     -4.60064952207937
  C          -2.74895374820775      0.27567800603579     -5.85442785565609
  C          -3.76113035110907      0.11254001519998     -6.80906945641097
  H          -5.72151043158563     -0.68028877370437     -7.23454443055862
  H          -6.05338208553215     -1.59032690779294     -4.93962474907368
  H          -4.26542298957098     -1.29879021062792     -3.21155251791882
  H          -1.82209326485759      0.80189988927681     -6.10241456587038
  H          -3.62029038233951      0.51714974859680     -7.81490173252227
  Br         -1.52667349918142     -0.01117392166088     -2.86637436178971
  Br          1.03627684598477      1.19926464199903     -5.95797374544873
  Mg          0.76851438861951     -0.17338581107552     -4.01309749299868
  Br          2.19013713086834     -1.75630622989250     -2.88579160950330
