# Supplementary material for: Iron Catalyzed Aryl–Aryl Kumada Cross‐Coupling: A Mechanistic and Computational Investigation
Source: Angew Chem Int Ed Engl. 2026 Mar 13;65(17):e3094782. doi: 10.1002/anie.3094782 (PMC13098315; doi:10.1002/anie.3094782)
Supplement: Supplementary file 2 — Supporting File 2: anie71772‐sup‐0002‐Data.zip. [file ANIE-65-e3094782-s001.zip › Alternative_Catalytic_Cycle/Homo-Coupling_and_RadicalFormation/Mg-assisted/TS4.xyz]

118
TS4-quartet
  Fe         -1.97042966490055      0.04419802273446      0.45266823175757
  P          -1.17619482913602      3.08188313238630      0.03548340089859
  P          -1.03970775324428     -2.45958491533270      0.31450834743292
  N           0.93754069987753      1.44844662825393      0.57881293936119
  N           1.03922687448103     -0.67090346716343      0.28036350425516
  C           2.30055737746282      1.12500315122915      0.64204096816352
  C           2.36652626008501     -0.25044871346659      0.41249927804194
  C           3.25645008220795      2.11449883021729      0.93369675796257
  C           3.42489031811167     -1.16692128314508      0.29342637441762
  H           4.30139268037104      1.80834575951877      0.99412189056796
  H           4.44117342891778     -0.77986072091986      0.37134951469186
  C          -1.80658096379015      0.95760204835507      3.11426201033318
  H          -1.27097519291386      1.77023523564150      2.61158194164639
  C           0.53036042854528      2.78046900420479      0.65189648782125
  C           0.73958010115613     -2.01850846385912      0.11349349311138
  C           2.86445087832984      3.41754991454003      1.14827800392944
  C           3.16033693204120     -2.49871629925916      0.07230897126735
  C           0.13706486001698      0.35478138243676      0.36758377210335
  C          -2.55573038619296      0.03434339423401      2.36253154397799
  C           1.47734153267644      3.71598277121361      0.96848020692944
  C           1.78751076786697     -2.89114943786033      0.02874646667388
  H           1.55518693733564     -3.94985946680065     -0.06333449758485
  C           4.23229878220828     -3.55806828815547     -0.13507145410529
  C          -1.70785149972999      0.84808922042491      4.50121655526844
  H          -1.08998666661385      1.56736770463939      5.04904769758797
  C          -1.54953087782700      4.75399830434787      0.78231113846650
  C          -0.79498961379889     -3.53030665978186      1.84809543348229
  H          -0.09512638811063     -4.32570190017247      1.52634303204666
  C          -2.38620832283125     -0.15373913298481      5.20563927974825
  C          -3.27412008833046     -0.93918740815333      3.07537920391374
  H          -3.93134436178518     -1.62590432010123      2.53424711992831
  C          -6.59372164156184      1.28457369599690      0.36559999442869
  C          -3.17938150865447     -1.03840741440352      4.45838714132470
  H          -3.73955774722246     -1.82366403591844      4.97703308292986
  C           5.63257267498378     -2.95951485406713     -0.05986819100715
  H           5.83237536489159     -2.50510608689136      0.92192473185165
  H           6.39169382352871     -3.73812105517301     -0.21725652245708
  H           5.79050961513541     -2.19012922460666     -0.82944758426364
  C          -0.68663591106838      3.51637051064022     -1.74997137996916
  C          -1.49817627677914     -3.75300952956407     -0.96629878055156
  H          -1.62062482608818      3.34668098347257     -2.31556441980020
  H          -2.27247315638923     -4.30555993151269     -0.40273444270600
  C          -2.86864894569523      5.26363379221756      0.21367506050187
  C          -2.08137352352202     -4.18928403809358      2.31557660938544
  H          -2.87970670506563      5.28947125613808     -0.88477245725581
  H          -2.58136129215819     -4.77545903887066      1.53246348544569
  H          -1.86824144764105     -4.88186895030204      3.14301237399665
  H          -3.71385078777920      4.63147600903964      0.52166164902695
  H          -2.79823254574033     -3.44906548609008      2.69440242724154
  C           0.36032478845749      2.53767064618826     -2.26534135693943
  C          -2.17093408275998     -3.14036537867637     -2.18202616778107
  H           1.35892153366316      2.74225515841276     -1.84925591332026
  H          -1.46175829200108     -2.53751622808794     -2.76635963894864
  H           0.13857083048168      1.49372796204643     -1.98988361880215
  H          -3.01587571050550     -2.49277896069102     -1.91606769709201
  C          -4.78516042458659     -0.34576126334032      0.36045265351330
  H          -4.45257296129002     -1.37065323196407      0.15151566602974
  C          -1.58493705533509      4.68823828993188      2.30190487005960
  C          -0.13704990912877     -2.73074992223657      2.96396217954055
  H          -2.38940059089604      4.03101312522875      2.66601539596832
  H          -0.72844514581806     -1.84421968046800      3.23661335290620
  H          -0.04478992118424     -3.34788778757712      3.86988386305323
  H          -0.64202706945739      4.31627018641012      2.73024978295272
  H           0.87359484645561     -2.39096274119613      2.69848077203366
  C          -3.87156000417074      0.61721727768838      0.81549719049494
  C           4.02968242234371     -4.18378416840704     -1.52117160416874
  H           4.11746326216128     -3.43020120499893     -2.31685265047155
  H           4.78248163497380     -4.96429558411913     -1.70547676731729
  H           3.03958265174566     -4.65136937661999     -1.62352885536778
  C           4.09582679648585     -4.63934377944547      0.94453522419281
  H           3.11808003088581     -5.14119094784329      0.91074083751327
  H           4.86121328624625     -5.41779416936924      0.81086767754160
  H           4.21882924885597     -4.21821058451760      1.95310249063167
  C          -0.41935033319645     -4.73758428420324     -1.37946349911060
  H           0.04024712244292     -5.26747790865400     -0.53162697319506
  H          -0.85408450543779     -5.50728485037233     -2.03409055813602
  H           0.37203604410365     -4.23774449131706     -1.95780893617994
  C          -4.35394802249667      1.89753447807017      1.10069122021680
  H          -3.67654824073653      2.64333120568851      1.52452034806469
  C          -6.11664206978175     -0.00978306661111      0.12516826264326
  H          -6.80259053725655     -0.76995791326418     -0.26120207908224
  C          -2.31068194970375     -0.25095186874463      6.69635279028382
  H          -2.37699189376909     -1.29174458279310      7.04187027611828
  H          -1.37659071545290      0.17241846765664      7.08916216647576
  H          -3.13492849271262      0.29238360625203      7.18591695223109
  H           1.15345461136954      4.75648212696611      1.03454820814026
  C           3.81563629879192      4.54525526906997      1.52423818586185
  H          -1.76904963572001      5.68583194117654      2.72808441384082
  H          -3.07507487914979      6.28405173372072      0.56797304367500
  H           0.46080532187176      2.62786049770340     -3.35993770091398
  H          -2.54770393100442     -3.93621919324835     -2.84111462118942
  H          -0.74871019722670      5.45139546861728      0.47827036077895
  C          -5.68561965456007      2.22646788569582      0.86997307736449
  C          -0.20161328582862      4.93439790653450     -1.98552784089247
  H           0.06579054388756      5.05599054361108     -3.04598605349638
  H          -0.95044789196218      5.70345527571605     -1.75989053423055
  H           0.70701457763751      5.16231210099947     -1.40400317440033
  C           5.25567334994804      4.05655330604440      1.63461876566895
  H           5.91679229058442      4.88552376913866      1.92300363701356
  H           5.37085241946652      3.27067156535998      2.39528613297834
  H           5.63097059150285      3.66178562251490      0.67917204570477
  C           3.37699243041638      5.11888366863602      2.87715086701212
  H           4.00654837685874      5.97453789291571      3.16270334342574
  H           2.33551256794441      5.47222139471679      2.85732372403115
  H           3.45457203290903      4.36487623081592      3.67358576609687
  C           3.75226217673490      5.64533233478667      0.45732089763282
  H           4.04783690517365      5.26433739460361     -0.53106094838921
  H           2.74672001399829      6.07799576510033      0.35774623709289
  H           4.43144935805653      6.47153944027055      0.71311051584183
  C          -8.01516083134271      1.65417631904162      0.08218425439756
  H          -8.40706045877558      2.37915680323444      0.80885320184400
  H          -8.12139156476013      2.11798456693405     -0.91160006722546
  H          -8.67623331292843      0.77755291509546      0.09216716809482
  H          -6.03541585046857      3.23896499808081      1.09721150343984
  Br         -2.59723734661065      0.39886481104987     -2.20418555080823
  Br         -1.01219792093377      1.70573083437837     -5.81695283972991
  Mg         -0.69931910741350      0.36257767904804     -3.85015779079369
  Br          1.12006093424726     -1.16729392561847     -3.25972827663870
