# Supplementary material for: Iron Catalyzed Aryl–Aryl Kumada Cross‐Coupling: A Mechanistic and Computational Investigation
Source: Angew Chem Int Ed Engl. 2026 Mar 13;65(17):e3094782. doi: 10.1002/anie.3094782 (PMC13098315; doi:10.1002/anie.3094782)
Supplement: Supplementary file 2 — Supporting File 2: anie71772‐sup‐0002‐Data.zip. [file ANIE-65-e3094782-s001.zip › Alternative_Catalytic_Cycle/Homo-Coupling_and_RadicalFormation/Non_Mg-assisted/5.xyz]

114
5-singlet
  Fe          6.16297209042312     16.40699471978007      7.54303351017850
  P           3.93037422081143     15.99116922406502      7.72537946556469
  P           8.41403556164840     16.10805663379959      7.47796769496605
  N           5.15259405872550     13.72537879483271      7.28822391603269
  N           7.27526561512381     13.78059612335493      7.17064937565859
  C           5.52830487887662     12.43001313282612      6.88881230114388
  C           6.92556124311237     12.46549998127758      6.81367888363662
  C           4.48043928440163     11.52856232148347      6.59857925529175
  C           7.98375329192653     11.61414846673381      6.42487298956712
  H           4.74656009750617     10.51229566548746      6.30605359434814
  H           7.74522959910241     10.57794941068575      6.18243209696921
  C           6.05637285242904     15.51719807722010      4.60294617491097
  H           6.11352774259302     14.48008042014748      4.95588800529298
  C           3.85971358492563     14.19384200146729      7.29916198323191
  C           8.53135865778574     14.31966135357018      7.02385511781518
  C           3.16206402051982     11.93937036886719      6.63875778333730
  C           9.27449072483373     12.09413489332606      6.31730742179712
  C           6.20449661592207     14.58751827059438      7.45555548691320
  C           6.06142086557129     16.58632394365676      5.52757453423119
  C           2.87035926686007     13.31181580998693      6.98361805403613
  C           9.52398871164299     13.48986209759336      6.59636137540096
  H          10.52329267313230     13.90347026086324      6.44368420191419
  C          10.45384571999580     11.23283006239414      5.87853764991059
  C           5.97973639731826     15.69592785270666      3.22306104749395
  H           5.98041812020632     14.81704538373604      2.56776598350860
  C           2.54160212157052     16.74346904456098      6.73383733261968
  C           9.65259854193828     16.94217160669434      6.36185990415033
  H          10.64064477943373     16.55494656839677      6.66748203627027
  C           5.89917355843768     16.97321042366003      2.65388365567751
  C           5.98490253622448     17.86408095935379      4.92211078190490
  H           5.98407459077064     18.77161323477657      5.54075663279419
  C           6.24801716052028     19.82131157763961     10.57755794357115
  C           5.90576850954699     18.05531918692907      3.54047809185059
  H           5.84449323296162     19.07362791570570      3.13981537449886
  C          10.05751312244145      9.77106995253701      5.69810062194459
  H           9.29823355045493      9.63796002641435      4.91381783306796
  H          10.93144787816778      9.17181650223746      5.40603237509984
  H           9.66112957466729      9.33890456811690      6.62876938382856
  C           3.27341062432677     15.99184812843260      9.48353729933252
  C           9.25971342353619     16.11386357318034      9.15600212606813
  H           3.59643368719904     16.98214375828912      9.85392819911625
  H           8.94933216044944     17.08868111744008      9.57504196738934
  C           2.56048746605422     18.24547888137140      6.98536018863015
  C           9.59488611527190     18.43724278117755      6.64440050592691
  H           2.51085078238219     18.50437078873730      8.05370043576754
  H           9.71145317487754     18.67720072180333      7.71197671028276
  H          10.38421219362349     18.97281688802570      6.09669683608082
  H           3.48621978606782     18.69032211538333      6.58781931753222
  H           8.62857386037084     18.85311347761914      6.31946392923258
  C           4.01308270948168     14.92935350528152     10.28418696876565
  C           8.65101587309350     15.01632155199040     10.01723603970516
  H           3.62342256439226     13.92329457199588     10.06141370676683
  H           9.03697341610050     14.02584963291453      9.72719150132471
  H           5.09032757822832     14.93189874753418     10.06516019650874
  H           7.55526794913728     14.99118483221436      9.93163892737549
  C           6.16244781601424     18.44833049554579      8.59898214536878
  H           6.09181483507000     18.39113908955414      7.48077075553778
  C           2.59903311467327     16.41757126430799      5.25055556642266
  C           9.46478832615077     16.63720634989505      4.88440068549176
  H           3.49379487513795     16.83535471033807      4.77036535302577
  H           8.51726044839339     17.03302929380574      4.49539836301175
  H          10.27908046521953     17.10159513029282      4.30717401839233
  H           2.59807683966942     15.33484183371344      5.05943596136778
  H           9.47876377923743     15.55876139627267      4.67094259921653
  C           6.23617835363284     17.25523136348809      9.32065447930070
  C          11.55740713464945     11.30725233646323      6.94147534782422
  H          11.19791343120391     10.94824459340026      7.91688130438391
  H          12.41848237505672     10.68623574252292      6.65296454823943
  H          11.93319461636703     12.33020390154811      7.08454495972644
  C          10.99212556347336     11.76840363134541      4.54561849710955
  H          11.29106367264888     12.82437360456517      4.61286016611020
  H          11.87606622571296     11.19679662746902      4.22545467553611
  H          10.23486839744538     11.69028306765176      3.75236067702092
  C          10.77470693855328     16.02315126361532      9.14445551985926
  H          11.26065251083079     16.89324353221737      8.68300462717236
  H          11.15745680401484     15.95403311776385     10.17404564855332
  H          11.12488333540269     15.11979873639628      8.61849045530047
  C           6.31794058449735     17.37557386780340     10.70960960399200
  H           6.37861950491653     16.48854426615602     11.35246277242566
  C           6.17036794147953     19.71108642370974      9.17666003955745
  H           6.12114244034916     20.61661427487293      8.56223620297039
  C           5.79979540585925     17.16079613797206      1.17187971788326
  H           6.60794871898586     16.64121130355290      0.63495298438235
  H           4.85608060729472     16.76059717450639      0.76826359903571
  H           5.84632796274165     18.22114741026781      0.88964593400652
  H           1.83786491319320     13.66786233104354      6.96378076503814
  C           1.99135201357299     11.02777688304027      6.28787561394350
  H           1.72017730329057     16.84513223480441      4.74418776994165
  H           1.71677364201372     18.74227095273673      6.48410707051993
  H           3.88813250305897     15.09873839024228     11.36376828454296
  H           8.90336425302259     15.16983758475976     11.07677989546280
  H           1.60815744076546     16.31819567984729      7.14327988029981
  C           6.32161681226989     18.63864383924638     11.32056978667099
  C           1.77046590018566     15.85659338133733      9.64750535249307
  H           1.50995144061871     15.81943291619797     10.71658158988685
  H           1.20778346419679     16.69450309545588      9.21494281314248
  H           1.38906939095357     14.92370522494716      9.20028354304551
  C           2.45066810527666      9.62060913951024      5.92172892018466
  H           1.58453614760500      8.99204913842080      5.67127011161947
  H           3.11322211528636      9.61975243126193      5.04396463135165
  H           2.98196013979807      9.12729839415000      6.74874142659979
  C           1.24089752695007     11.61915304512261      5.08725992873743
  H           0.37898588390766     10.99096998554019      4.81672433138122
  H           0.85414036239668     12.62784458561144      5.28939775637911
  H           1.89401128612447     11.68827451972055      4.20522999688469
  C           1.04207710018393     10.93871959767645      7.48926933797243
  H           1.53972390537261     10.48602835290871      8.35917534701050
  H           0.67190261488970     11.92625056625814      7.80032108060921
  H           0.16317120999121     10.32272489689089      7.24695731608707
  C           6.22498633856773     21.16200890195670     11.24510210371766
  H           5.26119124725513     21.35658088413354     11.74284741353668
  H           6.99830280289365     21.25664835155612     12.02136591263454
  H           6.37983067262647     21.97571507763095     10.52379809610549
  H           6.38496202192515     18.70579576610213     12.41262198973679
