# Supplementary material for: Iron Catalyzed Aryl–Aryl Kumada Cross‐Coupling: A Mechanistic and Computational Investigation
Source: Angew Chem Int Ed Engl. 2026 Mar 13;65(17):e3094782. doi: 10.1002/anie.3094782 (PMC13098315; doi:10.1002/anie.3094782)
Supplement: Supplementary file 2 — Supporting File 2: anie71772‐sup‐0002‐Data.zip. [file ANIE-65-e3094782-s001.zip › Alternative_Catalytic_Cycle/Homo-Coupling_and_RadicalFormation/Non_Mg-assisted/7.xyz]

115
7-quartet
  Fe          1.30353501790906     -0.03659181162072     -0.54155101398656
  P           0.22146734305656     -2.65685907342628     -0.96854052656351
  P           0.95037037511331      2.60515192059407      0.23331770327428
  N          -1.69035524365712     -0.87801254829632     -0.11150739299970
  N          -1.40777528803240      1.19373973363252      0.34148948980212
  C          -2.97563149376193     -0.37807921417629      0.16121601843995
  C          -2.79005381718192      0.97323451047012      0.46153324535452
  C          -4.09409242130030     -1.22709875319280      0.08140498419001
  C          -3.64494999902317      2.02655394751419      0.83175890795983
  H          -5.07417617280680     -0.79520646095321      0.28786006769418
  H          -4.70931767174299      1.80591924383858      0.92220189992742
  C           1.21706987307765     -0.17339686680649      2.41516449166947
  H           0.29781456995526      0.40514373714151      2.27114407068967
  C          -1.50363787540505     -2.20330098878592     -0.50039577593108
  C          -0.86543092445407      2.46739055904280      0.52527477720252
  C          -3.93980168522288     -2.55111130425651     -0.26713983853255
  C          -3.13712576880089      3.28567982697558      1.06627651055377
  C          -0.71551781246946      0.06875864716187      0.00169513154087
  C           1.99032728940447     -0.55114723246355      1.30246051144522
  C          -2.60994433284209     -3.00502851841355     -0.54398709361205
  C          -1.72690027812496      3.46358851892332      0.89470570462364
  H          -1.29765929930103      4.45444672901012      1.05440473595325
  C          -3.98271190254653      4.48542548822378      1.47382067501230
  C           1.56741230791089     -0.52044158355431      3.72049331070738
  H           0.92974892653539     -0.20396584574471      4.55373625365704
  C           0.55402574016715     -4.06931990498884      0.21822811026468
  C           1.57588243608672      3.59713620973320      1.71925304164693
  H           1.49192858604912      4.66433285141317      1.44055505926104
  C           2.71579754566795     -1.27583914711314      3.98436325942220
  C           3.14455949737988     -1.30369840691996      1.58273158329961
  H           3.79848637914924     -1.62324660160590      0.76615495174052
  C           5.84068733087727     -0.38328145641869     -2.23093402166843
  C           3.49383871059176     -1.66212664078006      2.88529724411169
  H           4.40012873462799     -2.25321673748008      3.05567971101340
  C          -5.45759446094647      4.11888170811590      1.59723769823524
  H          -5.62704812045172      3.34713161983216      2.36253670578974
  H          -6.04832748470544      4.99933154604165      1.88628342276584
  H          -5.86908579718384      3.74960216059781      0.64645858194020
  C          -0.00799116126516     -3.54254949116312     -2.62300637124656
  C           1.06182005091236      3.84853214484639     -1.16870088772851
  H           1.00572199477798     -3.43984265953268     -3.05270579991156
  H           0.68690682930532      3.25289116057707     -2.01706910882739
  C           1.98959645289187     -4.52592605498722     -0.00002818008801
  C           3.05215827244972      3.26138138596228      1.90754086101752
  H           2.20628576091145     -4.77353197987624     -1.05011244007418
  H           3.64504537919425      3.42384596552587      0.99759034716763
  H           3.49220878537082      3.88523439863374      2.70004049214796
  H           2.69511170597753     -3.73572441949127      0.29830155648829
  H           3.18223253594230      2.20781084388222      2.20143736315968
  C          -0.96153721967401     -2.77703417602543     -3.52839051647098
  C           0.24331767697585      5.12158527120863     -1.06964608461004
  H          -2.00832067371159     -2.91995763816922     -3.21835077089266
  H           0.46111207134752      5.70489488898171     -0.15933470329267
  H          -0.75641879418054     -1.69739709499450     -3.53434199871632
  H          -0.83746644428322      4.93340976673467     -1.10807635859816
  C           4.22674328257768      0.65373179386861     -0.73130610298965
  H           4.03186751166170      1.37030242693911      0.07387270146681
  C           0.29926106351904     -3.69760506927053      1.66920018052505
  C           0.82896671314656      3.38203016820039      3.02571695825347
  H           0.93688577710679     -2.86749687471835      2.00092227717095
  H           0.85390431458261      2.32863699132199      3.33835617124414
  H           1.31577909217476      3.95866824968401      3.82684172295029
  H          -0.74682085347419     -3.41281493761838      1.85292578970318
  H          -0.22211716205201      3.69520927142781      2.99375602228378
  C           3.18399175837041     -0.14866489473766     -1.21271494232615
  C          -3.83220138619956      5.58682908068422      0.41663557132806
  H          -4.16483943634847      5.24124080262213     -0.57284761627806
  H          -4.43514310316785      6.46702849539198      0.68458585950089
  H          -2.79195828222700      5.92784857229800      0.31607330917890
  C          -3.48629772408297      5.00870051808660      2.82726812219566
  H          -2.42870845776802      5.30775554143393      2.79330219749176
  H          -4.06424342147045      5.89209370782763      3.13638594399253
  H          -3.59043828869314      4.24704800591693      3.61363455191236
  C           2.53318237716791      4.14218415312771     -1.42868383702059
  H           3.13840695288205      3.22504915086882     -1.48212634739116
  H           2.64959552515234      4.66402584738881     -2.38966132629831
  H           2.96586926289733      4.79817705549246     -0.65635686230516
  C           3.50483754719538     -1.07574108953888     -2.21467662877831
  H           2.72208011205936     -1.71726526821571     -2.63520841543949
  C           5.52476451070844      0.54554321831011     -1.23200295674121
  H           6.31422074875744      1.19050332995778     -0.83104955203527
  C           3.11226256590147     -1.62803217722156      5.38361651209583
  H           3.83559643312020     -0.90537598339381      5.79450637398382
  H           2.24976727046119     -1.63358371379616      6.06369101048246
  H           3.59213888099831     -2.61467829160783      5.44108639951175
  H          -2.45960425029138     -4.04708480371277     -0.83146807192007
  C          -5.09399202439853     -3.53472959261217     -0.40788623658866
  H           0.52193301013535     -4.55719783256668      2.31933396380920
  H           2.21886212337800     -5.41814062642192      0.60177930317274
  H          -0.87680266744308     -3.14236503071152     -4.56247781843372
  H           0.47824918256207      5.77844498166911     -1.92117551065410
  H          -0.13600276671637     -4.88948126285052     -0.05085071092826
  C           4.80357507150963     -1.19408029349363     -2.70994055782509
  C          -0.34729648170681     -5.02414476907808     -2.59527993100475
  H          -0.38526024186920     -5.41216321992504     -3.62477498296342
  H           0.38746575829629     -5.63314475299405     -2.05257819175322
  H          -1.33682481838941     -5.22387957617552     -2.15511096991114
  C          -6.43758536005322     -2.87506209180291     -0.11463611203960
  H          -7.25187261437957     -3.60454935810718     -0.22576787709258
  H          -6.48990676999613     -2.48204216593163      0.91106762835443
  H          -6.64722048592799     -2.04695709713395     -0.80724102635287
  C          -4.88667592304415     -4.69691717628037      0.57020919082857
  H          -5.68510857729532     -5.44543989937952      0.45972485446708
  H          -3.93131336994409     -5.21427842567848      0.40085099116909
  H          -4.89227108182397     -4.35092684525201      1.61384431380646
  C          -5.11392453178914     -4.07737894638332     -1.84257809217322
  H          -5.24981150789568     -3.27064743014724     -2.57744648340789
  H          -4.18449277435096     -4.60505754379020     -2.10156632135583
  H          -5.93750210959809     -4.79430378533231     -1.97526191203623
  C           7.22701204953803     -0.49091133784924     -2.78645916211369
  H           7.49824167545783     -1.53140322648805     -3.01473509911715
  H           7.33207197561501      0.07140142235574     -3.72836219912827
  H           7.97928385244615     -0.09233868582786     -2.09246556043015
  H           5.01614666075236     -1.93171035745583     -3.49146704414409
  Br          0.42395937572409      0.66892797524905     -2.79042855732071
