# Supplementary material for: Iron Catalyzed Aryl–Aryl Kumada Cross‐Coupling: A Mechanistic and Computational Investigation
Source: Angew Chem Int Ed Engl. 2026 Mar 13;65(17):e3094782. doi: 10.1002/anie.3094782 (PMC13098315; doi:10.1002/anie.3094782)
Supplement: Supplementary file 2 — Supporting File 2: anie71772‐sup‐0002‐Data.zip. [file ANIE-65-e3094782-s001.zip › Alternative_Catalytic_Cycle/Homo-Coupling_and_RadicalFormation/Non_Mg-assisted/TS3.xyz]

126
TS3
  Fe         -1.57812994611954      0.02107357676616      0.58334524738370
  P          -1.24769363772662      2.34238317700796      0.22602506427502
  P          -1.03359795379372     -2.26120721268671      0.73976213111516
  N           1.12434751327193      1.22174319940896      0.57612708944169
  N           1.23763262591277     -0.89820218357788      0.48085590108494
  C           2.49553191642231      0.93830376104565      0.55401196657217
  C           2.56930435014471     -0.46872735897091      0.47304242640195
  C           3.37361890275774      2.03931380849947      0.62372048248259
  C           3.56294734531335     -1.46475343946803      0.39231543506819
  H           4.44609529760084      1.84484076633812      0.60900765348495
  H           4.60814832164733     -1.15459437953109      0.38713464907596
  C          -0.58963289241868      0.62974134982321      3.37721011638834
  H           0.42479608960557      0.53997325688183      2.97327324457952
  C           0.57368069761931      2.48516613661524      0.60193749190866
  C           0.81610173731767     -2.21188759915328      0.41796941559687
  C           2.87653941273697      3.32741079054353      0.70902361059559
  C           3.20328090192435     -2.79766374102885      0.31935728735135
  C           0.34870571433742      0.11689949531792      0.53662447432684
  C          -1.71160385962234      0.40554256402878      2.55335731649461
  C           1.45025370493300      3.52645702499730      0.68875257202249
  C           1.80779846907857     -3.14822266373456      0.34351183668423
  H           1.53451874465985     -4.20219478787404      0.34008185746600
  C           4.21754321219033     -3.93448354339304      0.23811610341854
  C          -0.69988121845646      0.96253980164225      4.72957952433188
  H           0.21087196722084      1.13045822602669      5.31521087881067
  C          -2.06206237735074      3.70543413547689      1.21063651147638
  C          -0.97509831063301     -3.19004952954828      2.39083330206709
  H          -0.74533134127256     -4.23299033127128      2.09849004585758
  C          -1.94562691512927      1.09308847688462      5.34939607070959
  C          -2.95971458428187      0.55103381179458      3.19590797295553
  H          -3.88343244631619      0.41409223947177      2.62948230981903
  C          -6.26631954114106     -0.54329182692339     -0.74394987693050
  C          -3.07290457661295      0.87759913963114      4.54655020197808
  H          -4.07066367617947      0.98190281690103      4.98772715830026
  C           5.65268345570087     -3.41924103422115      0.21103336500376
  H           5.90558721106061     -2.84784449573169      1.11611996705616
  H           6.35656275084837     -4.26117838199374      0.15407007791097
  H           5.84539760438466     -2.77642301085909     -0.66009387422064
  C          -1.25105687179100      3.01578333197612     -1.56246270700015
  C          -1.79747803766342     -3.65683212687788     -0.27908067458970
  H          -1.93554632175702      2.30868294115106     -2.05936792811403
  H          -2.50742224745658     -4.05436903017115      0.46932636892125
  C          -3.56903864267028      3.49312871341666      1.13653921451576
  C          -2.33998663280515     -3.16106552015456      3.05963850614601
  H          -3.94459167025460      3.40510200987134      0.10695481804963
  H          -3.14527757690791     -3.54521324343277      2.41779622915898
  H          -2.33276220147472     -3.77997089815366      3.96921117269749
  H          -3.85800428653440      2.56757656294627      1.65529693337758
  H          -2.60792334213376     -2.13610397089173      3.35851376100711
  C           0.10086700957407      2.88869034348421     -2.25314907233704
  C          -2.61811475631258     -3.25413376315860     -1.49538205675430
  H           0.79549804503120      3.68258443834197     -1.93850742483001
  H          -1.98421778986669     -3.03978228657973     -2.36454615108560
  H           0.58474556848138      1.91869487251114     -2.08253226575906
  H          -3.24561028270947     -2.37266047842903     -1.31661106616445
  C          -4.41583414025037     -1.02719361599738      0.76325059088882
  H          -4.06358783819702     -1.58213179329562      1.63949962558138
  C          -1.58306171087561      3.85338498165685      2.64547704527833
  C           0.10038634445995     -2.72199880604718      3.35640983434482
  H          -1.87907481076273      3.00774894709334      3.27826352600230
  H          -0.08736335888106     -1.69767386716345      3.70293433859442
  H           0.10186278206164     -3.36645667117797      4.24844754117866
  H          -0.49132821794568      3.95705552716622      2.72072014669927
  H           1.11406257022132     -2.75887332260367      2.93373192782904
  C          -3.52839471134888     -0.16865241595063      0.08363293864593
  C           3.96114446815746     -4.74159705722534     -1.04046735555583
  H           4.07387269798128     -4.11530474778685     -1.93686513264255
  H           4.67123118209165     -5.57752749897887     -1.12232253416994
  H           2.94888121814180     -5.16990388588098     -1.06752789925256
  C           4.04813995718424     -4.84413439371290      1.46138412420835
  H           3.03702739067906     -5.26984693975063      1.53025825523683
  H           4.75109404029373     -5.68891979243818      1.41718854473858
  H           4.23930944139169     -4.29785888139544      2.39658288872441
  C          -0.82838662874967     -4.76819806418654     -0.64689762830878
  H          -0.31366140324870     -5.21358883568388      0.21686771055343
  H          -1.37151040315423     -5.58425306595867     -1.14674160061776
  H          -0.06890822844867     -4.40878653752179     -1.35795065737787
  C          -4.07756629736986      0.48643158170624     -1.03175929825819
  H          -3.44236837014084      1.13802703785594     -1.64306563352173
  C          -5.74162276905595     -1.20841462108306      0.37223633530268
  H          -6.38344724676931     -1.89137824914942      0.94043287132885
  C          -2.07712446152418      1.43431050508676      6.80096468411741
  H          -2.35831078349888      0.55712994597707      7.40545680471702
  H          -1.13774229574392      1.82218564656656      7.21718009778331
  H          -2.85591335042864      2.19118255919307      6.97405225061733
  H           1.05344053598191      4.54430823920869      0.69961014888377
  C           3.76750778610719      4.56355051749652      0.77114341427431
  H          -2.02956227614808      4.75935365112696      3.08305303098363
  H          -4.10015845660537      4.32813367373360      1.61705286829697
  H          -0.03788057058864      2.98330596594086     -3.34071529975482
  H          -3.27998690329695     -4.09120661466691     -1.76595108795107
  H          -1.80758730329806      4.63717201894065      0.67859229916588
  C          -5.40177117621433      0.30949628011775     -1.43788197223775
  C          -1.79294043410595      4.42235720036548     -1.74538331274758
  H          -1.84161550217348      4.65084766229005     -2.82059779583741
  H          -2.80358219999305      4.56617649825546     -1.34261745422948
  H          -1.13644691432395      5.18337709790329     -1.29435957669171
  C           5.24839921486580      4.19909534343338      0.78610603526097
  H           5.86506627488845      5.10779445279458      0.82344225076974
  H           5.51440058935620      3.58815115179010      1.66118402335365
  H           5.54513952404502      3.64492429993476     -0.11624564479427
  C           3.44269164096190      5.35796096830810      2.04208871684463
  H           4.04843995731349      6.27483022146319      2.08827146869384
  H           2.38730848618769      5.66241229784344      2.08495730370321
  H           3.65424066852738      4.77001124937140      2.94666967816820
  C           3.49261001170702      5.43480989897439     -0.46242392949596
  H           3.70318390660440      4.88707206220678     -1.39259313370309
  H           2.44824841579853      5.77550707330082     -0.51046522714763
  H           4.12533152097732      6.33455281700786     -0.45292597569957
  C          -7.68831220495104     -0.73963851128543     -1.16837454093551
  H          -8.39879953969672     -0.33485553615021     -0.43036516044017
  H          -7.89957452507589     -0.24508511262264     -2.12576937408670
  H          -7.93902061108095     -1.80467454164866     -1.28439343154813
  H          -5.76809286102170      0.84000150693139     -2.32431054755795
  C          -2.89123361570088      0.01143922757018     -6.85348206065024
  C          -3.67652914083767     -0.37265180545796     -5.76454783656901
  C          -3.09491848281520     -0.52710888405620     -4.50106901358327
  C          -1.73875932230136     -0.29305002119226     -4.37723845526537
  C          -0.93103740451160      0.09154809361698     -5.43001721558441
  C          -1.52465445820367      0.24323107039169     -6.69017577788004
  H          -3.34794223919151      0.13344120893126     -7.83869969604249
  H          -4.74712581583112     -0.55314583902316     -5.89886544991495
  H          -3.69392548456055     -0.81983684978645     -3.63165288436050
  H           0.14028315901448      0.26950091358347     -5.29224512643205
  H          -0.91521530909051      0.54143764752627     -7.54879844460932
  Br         -0.95497109937185     -0.41952298476891     -2.05377089089921
