# Supplementary material for: Iron Catalyzed Aryl–Aryl Kumada Cross‐Coupling: A Mechanistic and Computational Investigation
Source: Angew Chem Int Ed Engl. 2026 Mar 13;65(17):e3094782. doi: 10.1002/anie.3094782 (PMC13098315; doi:10.1002/anie.3094782)
Supplement: Supplementary file 2 — Supporting File 2: anie71772‐sup‐0002‐Data.zip. [file ANIE-65-e3094782-s001.zip › Alternative_Catalytic_Cycle/Homo-Coupling_and_RadicalFormation/Non_Mg-assisted/TS4.xyz]

115
TS4
  Fe          1.03028136287775     -0.29902464680723      0.01488847172086
  P           0.13855825730739     -2.39350405529078     -0.49715995682918
  P           0.94523888979997      2.21618509899970      0.41532330884143
  N          -1.88719272240026     -0.86589915333094      0.22208310329008
  N          -1.53724466671969      1.22112292391837      0.34649514078548
  C          -3.16437325407692     -0.30022461870479      0.29036076818457
  C          -2.93434882370295      1.08256619562628      0.35938231208248
  C          -4.26485345016573     -1.18174555352510      0.25478606628505
  C          -3.71611042128217      2.25254268028450      0.42070451408344
  H          -5.26670292314477     -0.75822030476977      0.33037705736519
  H          -4.80061829827394      2.14331837045241      0.44585247513854
  C           2.26085081410657     -0.48471134139094      2.38589544902507
  H           1.62319811217012      0.39645072825267      2.46945764507604
  C          -1.64511283038113     -2.19531380502209     -0.01677457920714
  C          -0.89344042164035      2.43939661251466      0.32310495380777
  C          -4.06858953420037     -2.54228492994604      0.11019039239107
  C          -3.11225142269981      3.49369880426400      0.43165052804042
  C          -0.87367993049590      0.03621016017156      0.26729421093444
  C           2.47070215396605     -1.07430229537589      1.11915898412745
  C          -2.72203399041902     -3.03059736932706     -0.04055250215389
  C          -1.67875617217948      3.55491923417853      0.38222335337390
  H          -1.19408881699122      4.53143172177242      0.41232621028285
  C          -3.88659734967826      4.80547856596101      0.49782685590930
  C           2.79682696108471     -1.02392951551251      3.55430200159088
  H           2.57345068625372     -0.53960212469641      4.51159077187165
  C           0.45886921461231     -4.02371192388749      0.37257784317198
  C           1.16810748520912      3.13699381060304      2.06671779195249
  H           0.93336571342965      4.19330925134110      1.82971942643623
  C           3.61945977295866     -2.15549464604877      3.52823513981697
  C           3.31767847970334     -2.20012696354183      1.10481313335851
  H           3.57560484973033     -2.66232475673302      0.15026099391438
  C           5.28369303484509      0.50856904790544     -2.11492191342622
  C           3.86407391107972     -2.72485982627377      2.26943759517666
  H           4.51480347297703     -3.60360351665384      2.20047514207562
  C          -5.39302135491705      4.57217654854793      0.53586012353093
  H          -5.69623636005668      3.98342256343652      1.41407859879264
  H          -5.92733546428969      5.53099301991947      0.58690608013572
  H          -5.74951106711124      4.04839553446179     -0.36283178512946
  C          -0.09759609402411     -2.85821145366630     -2.32998144046948
  C           1.69521094400961      3.35596449618189     -0.89604949458350
  H           0.76165583933123     -2.35388291200311     -2.80539776063392
  H           2.11850081903497      2.60466182065668     -1.58368219234636
  C           1.77030873123708     -4.71690582160000     -0.01476639580196
  C           2.58073732869620      3.07738990425315      2.63647417148995
  H           2.28945758040786     -4.24486811733662     -0.86119047012213
  H           3.34926861673768      3.45662698839276      1.95595498424512
  H           2.63217550211336      3.68899349153584      3.55016055981333
  H           2.47682575897158     -4.71225302327213      0.82408973577598
  H           2.86992943450056      2.05579070058336      2.92069088980271
  C          -1.36135032314459     -2.24700977121675     -2.92589266359250
  C           0.68541818485363      4.17017975479891     -1.68793415709546
  H          -2.25484788830708     -2.83522584914815     -2.66598642264542
  H           0.27785478747424      5.01025865452656     -1.10355173760258
  H          -1.51790081752888     -1.20480654303509     -2.62112748737141
  H          -0.14096093637470      3.55487810421348     -2.06516611926302
  C           3.82726839362913      0.91697931657448     -0.20886688829748
  H           3.62760740383122      1.48084960602000      0.70904605907159
  C           0.31842473295860     -3.85286552765362      1.87961090754608
  C           0.17428342683276      2.65599821560881      3.11834586446570
  H           1.07009644741228     -3.15949854964042      2.28378581303759
  H           0.27333752130958      1.57912956170841      3.32362584757418
  H           0.35919297829244      3.17442685560651      4.07103501871315
  H          -0.67344213122715     -3.47459097850394      2.16532474641319
  H          -0.87290561843422      2.84125129303421      2.84747607984200
  C           2.96354298854412     -0.13228731444427     -0.56374297927549
  C          -3.54857754022262      5.64889961340677     -0.73839085935926
  H          -3.81878735143815      5.12280872853964     -1.66505520762814
  H          -4.09710832066597      6.60218015061026     -0.72064803831825
  H          -2.47761009993443      5.88898752682653     -0.79900711353170
  C          -3.47303221909879      5.56294611200885      1.76595761263257
  H          -2.39629393087111      5.78457758655776      1.78495118801259
  H          -4.00336627466906      6.52415433425397      1.83617053571573
  H          -3.70791142349725      4.98383060407357      2.67117383017072
  C           2.82094043796173      4.25056152825625     -0.40541473216888
  H           3.68238540096433      3.68882736007293     -0.02509820238940
  H           3.18747458690674      4.84910253052507     -1.25248822141558
  H           2.49744896591935      4.96448521625685      0.36822242440174
  C           3.34460034393482     -0.90294149277373     -1.68133673232057
  H           2.73282421804827     -1.76204866634986     -1.97806944779867
  C           4.94881687335645      1.23849415004078     -0.96919660422326
  H           5.58739673438239      2.07244490485768     -0.65788447751649
  C           4.25305960312461     -2.69731623277039      4.77014300383516
  H           5.26747938206527     -2.29354116353439      4.92177548282783
  H           3.67571259140786     -2.44185366503415      5.66922175909629
  H           4.35517717686773     -3.79106696535709      4.73740031403376
  H          -2.55498005115148     -4.09130350656424     -0.24376446448073
  C          -5.21084740097315     -3.54798435830616      0.01681592735533
  H           0.45769863174828     -4.82013722217952      2.38571501978995
  H           1.59761242047394     -5.76749053479586     -0.28811305000765
  H          -1.27792242428581     -2.24110069735788     -4.02251836377094
  H           1.18914238233972      4.61113418065395     -2.56102458372564
  H          -0.37926909376869     -4.65501461689739      0.02737893715396
  C           4.45900899710611     -0.57789548906571     -2.44500985744725
  C          -0.05802636852213     -4.34543124669895     -2.64400558138088
  H          -0.20323145689218     -4.49012193222522     -3.72520469481324
  H           0.88340130402787     -4.83877293462112     -2.37938091062230
  H          -0.87467509873659     -4.89358117402179     -2.14673055983451
  C          -6.57231327080511     -2.88284921726769      0.19182699863145
  H          -7.37388493639053     -3.63026116659900      0.11086089048004
  H          -6.67325398793714     -2.39892319607219      1.17432215543673
  H          -6.76024203406637     -2.12354038831504     -0.58099407208509
  C          -5.03877139056804     -4.61690303827056      1.10281860022205
  H          -5.82598683925467     -5.38093318929311      1.02130283080975
  H          -4.07293549556103     -5.13551536528255      1.02266766649539
  H          -5.09751156517728     -4.17946245261834      2.10973979056437
  C          -5.16854334459790     -4.21296493742145     -1.36611506938182
  H          -5.28067839318823     -3.46940998392672     -2.16867078779824
  H          -4.22443674817082     -4.74769616976259     -1.54415168999735
  H          -5.98060357614029     -4.94722602602961     -1.47293155836802
  C           6.46631502576429      0.87070078727406     -2.95649890454170
  H           6.99170937998426     -0.01788627471273     -3.33409081354181
  H           6.17377390284811      1.45795294634432     -3.84219527533268
  H           7.19381425864062      1.47678981124844     -2.40017679801710
  H           4.69868209556141     -1.18044757137987     -3.32725332534353
  Br          0.37630041472835      0.70190037574942     -2.50238414501886
