# Supplementary material for: Iron Catalyzed Aryl–Aryl Kumada Cross‐Coupling: A Mechanistic and Computational Investigation
Source: Angew Chem Int Ed Engl. 2026 Mar 13;65(17):e3094782. doi: 10.1002/anie.3094782 (PMC13098315; doi:10.1002/anie.3094782)
Supplement: Supplementary file 2 — Supporting File 2: anie71772‐sup‐0002‐Data.zip. [file ANIE-65-e3094782-s001.zip › Main_Catalytic_Cycle/Cross-Coupling/Mg-assisted/7'.xyz]

115
7'-MgBr2-quartet
  Fe         -1.47496458868456      0.13438492398755      0.21558008829879
  P          -1.30970467111949      2.49984933043909     -0.85099688719440
  P          -0.24876682009855     -2.70296251627038     -0.20912290471258
  N           1.15126846876569      1.43521828495535     -0.53974562724443
  N           1.55020606336225     -0.63553977819458     -0.16682923151138
  C           2.53370849214627      1.35993218451389     -0.35294073287455
  C           2.79404051271212      0.00692941802455     -0.10075930671577
  C           3.31249173822462      2.53108058748330     -0.41832500989844
  C           3.95437788460622     -0.72508855315614      0.20349363371468
  H           4.39027215206577      2.43329928362280     -0.28346287118919
  H           4.89813922723845     -0.18100295166257      0.24591702032638
  C           0.13318985814066      1.34111060570427      2.42154248531226
  H           0.07144673873907      2.27057685144766      1.84615417343743
  C           0.51347505972323      2.65497433720544     -0.72480348745825
  C           1.43973738357632     -2.00985740946328      0.03808479056010
  C           2.71469754604357      3.75524849821334     -0.63492308072387
  C           3.87562936318893     -2.07946417881063      0.44556895731622
  C           0.51670348048929      0.22969719523469     -0.41678598446866
  C          -0.57370728697353      0.20241637782160      2.01840998987645
  C           1.28826337013541      3.77805239522679     -0.77304358712190
  C           2.58768064145562     -2.69210866385275      0.34164072484951
  H           2.50783769391808     -3.77039066452343      0.49175648995791
  C           5.07748531234173     -2.94943426830690      0.78812192394908
  C           0.97126567597365      1.31213262182520      3.53803695116069
  H           1.52864271925810      2.21386602448692      3.81337208419999
  C          -1.94193698441193      4.12611407946041     -0.20418374693747
  C          -0.12783093757099     -4.37390477729522      0.62477864678748
  H           0.72193482868787     -4.91075180085034      0.16774995706680
  C           1.12643324179814      0.14910143935007      4.30124788768031
  C          -0.45474796096721     -0.94617414932572      2.80620569106776
  H          -1.04657192368469     -1.83018153395156      2.55538394190466
  C           0.38953384308986     -0.97841405854597      3.91477408080435
  H           0.46427184454324     -1.89859686364321      4.50447821139464
  C           6.35685437977354     -2.12535102345318      0.88876360974406
  H           6.28085105482391     -1.35236334331168      1.66738984403048
  H           7.20900295589669     -2.76776028094476      1.14983883940162
  H           6.60413767526044     -1.62771575210963     -0.06014033575657
  C          -1.54917668423595      2.62610861166117     -2.70748009717874
  C          -0.10702914405159     -3.17971139460372     -2.03488920950978
  H          -2.56157214867541      2.21229114332361     -2.86696112209150
  H          -1.15809731938166     -3.33018929700620     -2.34311893807714
  C          -3.45797483830866      4.11866476373840     -0.35752528226025
  C          -1.40965844898675     -5.13632097590419      0.30866134969805
  H          -3.77795091028188      3.94477148295216     -1.39433703375057
  H          -1.62232726348946     -5.19840703985916     -0.76731854674676
  H          -1.35572623384832     -6.16475817424138      0.69432518032961
  H          -3.91667022012358      3.33045430149616      0.25776961464427
  H          -2.27922445840111     -4.65619042571272      0.78225534657610
  C          -0.55527395653669      1.72197600518083     -3.41842262211187
  C           0.43662763276392     -2.01264647285510     -2.83894931607963
  H           0.47457571091942      2.10479364010604     -3.33581585318010
  H           1.49861865594809     -1.81896457538445     -2.61527169670929
  H          -0.55687057207287      0.70094811037432     -3.01159814451328
  H          -0.12475995482159     -1.09255264202627     -2.63582911686110
  C          -1.51477600220328      4.39849830529200      1.22784173119251
  C           0.09940988047724     -4.30082443013308      2.12578095840043
  H          -1.86178419888300      3.61574260118534      1.91829175865315
  H          -0.77844785346932     -3.89289366031858      2.64721692984355
  H           0.26562005855038     -5.30989701081995      2.53259448685818
  H          -0.42253559985933      4.47243802096351      1.33583448323709
  H           0.96385837931401     -3.68137955097477      2.40581975116547
  C           5.24934981975017     -4.01138105795810     -0.30620373545914
  H           5.41627945059935     -3.55073411903502     -1.29051230850427
  H           6.11129799266898     -4.65755311840767     -0.08499449613048
  H           4.36722286640557     -4.66234355412708     -0.39091183468697
  C           4.82586833524344     -3.63643704631850      2.13571709515807
  H           3.93065835566581     -4.27449209658162      2.11941635234050
  H           5.67727731617983     -4.27657211005725      2.40914092256801
  H           4.68980817809929     -2.89867655539288      2.93955397749936
  C           0.68555618524869     -4.43787330217512     -2.34120866475949
  H           0.25740713739145     -5.35085625212187     -1.90779883038895
  H           0.70697239908912     -4.58908600725750     -3.43094595134445
  H           1.73419029440804     -4.36027470877169     -2.00846146797786
  C           2.00796943092954      0.12344589954490      5.51082545781924
  H           2.44949986671084     -0.86868388177550      5.67599171888494
  H           2.82894114108060      0.84904584087433      5.43459115074395
  H           1.44803103609019      0.37477575897762      6.42564521552006
  H           0.78004910755429      4.73398735514638     -0.91915371094751
  C           3.47348665358319      5.07200979258357     -0.72871090362914
  H          -1.94067801134750      5.35005102681486      1.57834481802114
  H          -3.88319976707733      5.08035633521148     -0.03653799369264
  H          -0.79894898445037      1.67045038523044     -4.49026383192537
  H           0.35320047942527     -2.22427446082244     -3.91396696879354
  H          -1.52256432011327      4.91805691012111     -0.84987182803932
  C          -1.49538565844295      4.02804732423294     -3.28488373995913
  H          -1.66090098405207      3.96797482870587     -4.37062998857218
  H          -2.26870375395399      4.69809412209257     -2.88767177990651
  H          -0.51299082339753      4.50549460963194     -3.13260618312235
  C           4.97680408441581      4.87060723170405     -0.57150538627856
  H           5.50099977274673      5.83197441832242     -0.66171401500303
  H           5.23541542769227      4.45126544907490      0.41152895765459
  H           5.38666685549419      4.20332981817398     -1.34342206368969
  C           2.97953482485763      6.00887237442673      0.38110284052926
  H           3.51581750949718      6.96827106125412      0.34697759838410
  H           1.90716759159773      6.23389286014058      0.29042587105585
  H           3.14046010961871      5.57007223522087      1.37663580380015
  C           3.19672481310103      5.70629803269950     -2.09735878651379
  H           3.54441894555848      5.06009488732253     -2.91603776279569
  H           2.12580852597306      5.89447874363263     -2.26065332674676
  H           3.71273362416060      6.67289348002337     -2.19088853661576
  C          -4.79841810480185     -1.57470198684810      2.19941292094291
  C          -3.61127465555034     -1.34926563786880      1.50204935065379
  C          -3.05673246283098     -0.06339145956656      1.42000355512958
  C          -3.69966810542709      0.97911695030454      2.09716253447654
  C          -4.89169497911451      0.75974864736400      2.78916760897045
  C          -5.44520715406930     -0.51870149548392      2.84143525117876
  H          -5.22353155138429     -2.58131379877996      2.23728885147401
  H          -3.12509905558922     -2.18726785360979      0.98889551729556
  H          -3.26671450017257      1.98455683481453      2.09966963955918
  H          -5.38590442590591      1.59069255781530      3.30002463937802
  H          -6.37591838914047     -0.69430610832373      3.38585349022177
  Br         -3.02340919950530     -0.67458039718834     -1.85382604005342
  Mg         -2.93437643511286     -0.70261509138334     -4.38861885254250
  Br         -2.22782025312226     -2.82396730379257     -5.27828966297505
  Br         -3.64958209908598      1.33396992442024     -5.46420882876881
