# Supplementary material for: Iron Catalyzed Aryl–Aryl Kumada Cross‐Coupling: A Mechanistic and Computational Investigation
Source: Angew Chem Int Ed Engl. 2026 Mar 13;65(17):e3094782. doi: 10.1002/anie.3094782 (PMC13098315; doi:10.1002/anie.3094782)
Supplement: Supplementary file 2 — Supporting File 2: anie71772‐sup‐0002‐Data.zip. [file ANIE-65-e3094782-s001.zip › Main_Catalytic_Cycle/Cross-Coupling/Mg-assisted/Int9.xyz]

104
Int9/3-MgBr2-singlet
  Fe         -0.61198909111576     -0.37633314857801     -0.13496114599199
  P          -0.92152070364882      1.85342163231192     -0.50443353748042
  P           0.34424519503331     -2.45312728865996     -0.10978828193186
  N           1.64436979853793      1.36389714045222     -0.55302994521740
  N           2.23872545120146     -0.67233922789072     -0.42210295133532
  C           3.04570504639722      1.39693361808324     -0.57473142122849
  C           3.43993481399800      0.05079277371401     -0.48913026867610
  C           3.64468938974962      2.67407442345137     -0.64593828616988
  C           4.63341333826334     -0.70271585612661     -0.43284058665536
  H           4.73233701348021      2.72920163643097     -0.69658074085409
  H           5.58146511377269     -0.17154263016025     -0.52010964974443
  C           0.77000741203394      0.27446029963621      2.48572439058751
  H           1.70952223625442      0.50580071371740      1.97075336186316
  C           0.82691269657274      2.46926726795523     -0.50873914825401
  C           2.14502818360678     -2.02734322931565     -0.19930005805237
  C           2.86901517848850      3.81819167836653     -0.63288745200308
  C           4.59567851681460     -2.07266346104520     -0.25408723555175
  C           1.12033089094766      0.10733245232754     -0.46100761593206
  C          -0.36384918396405     -0.13066183337401      1.76234757172441
  C           1.43440105692508      3.68948988985575     -0.53959910360288
  C           3.31476792864781     -2.72203602193704     -0.11010560125605
  H           3.27524419224431     -3.79623256385798      0.08279386789189
  C           5.84606629428218     -2.94408319125210     -0.19932544573958
  C           0.75163096699048      0.39240137481846      3.87801835868692
  H           1.66028045977444      0.70884799192459      4.40142302480582
  C          -1.83934037521007      3.08647166416012      0.53752514706264
  C           0.23281483068168     -3.78009920139410      1.18547224399264
  H           0.87016078156713     -4.60569402970231      0.82066166810564
  C          -0.39722344923759      0.11021730752253      4.62325613290226
  C          -1.51852037778529     -0.41958599134775      2.52278908753685
  H          -2.43631291282863     -0.74905641815193      2.02213492036448
  C          -1.53373232395148     -0.30316157661585      3.91099903449274
  H          -2.45173599903737     -0.54290630177389      4.45861709863207
  C           7.11746400159373     -2.13027290257645     -0.41400017502122
  H           7.25767064392639     -1.36611765771613      0.36443189617191
  H           7.99919775556597     -2.78535974132481     -0.38563768420257
  H           7.12182032470875     -1.62350918223475     -1.39000173793572
  C          -1.42499923846553      2.22685538660846     -2.27164155578031
  C           0.06202728905510     -3.36143877738136     -1.71157380812583
  H          -2.35337816241584      1.64071662695364     -2.40779197745445
  H          -0.99107426889393     -3.68712055981357     -1.62369458311929
  C          -3.31816724087348      2.72506879710804      0.53073544885993
  C          -1.20869668842800     -4.26263980255027      1.26472398723847
  H          -3.74115633270780      2.65641134954108     -0.48173540961141
  H          -1.59198928527739     -4.64192475213871      0.30650145018363
  H          -1.30224256219914     -5.07531208988974      1.99926836980627
  H          -3.48569036138863      1.75177021767907      1.01619777205446
  H          -1.87762766575523     -3.45052107443923      1.58651306821985
  C          -0.37666341209668      1.66152678918842     -3.21909487979144
  C           0.14541641991414     -2.37912237209071     -2.86980764769228
  H           0.55480775687704      2.24972382571384     -3.18881155492466
  H           1.16481144688386     -1.98492349498810     -3.01310900190503
  H          -0.12091328564787      0.61731070746007     -2.98531534462185
  H          -0.49763771886727     -1.49215048245226     -2.71607408510039
  C          -1.28758845453489      3.19261142788622      1.95041459509179
  C           0.76207948901940     -3.32642184215528      2.53731838867465
  H          -1.46739521861989      2.27513721452915      2.52683919038250
  H           0.12354013726462     -2.55386500311173      2.98662915171916
  H           0.78571791451440     -4.18070443594978      3.22977495048532
  H          -0.20590135121855      3.38674323893882      1.97005116937084
  H           1.78193244616726     -2.92009091333579      2.47665989585132
  C           5.75457796653469     -4.00991596148782     -1.29913139878666
  H           5.66645454337865     -3.55201389811435     -2.29506456026713
  H           6.65189715927908     -4.64598260547389     -1.30049679706859
  H           4.88894895280424     -4.67438724985861     -1.16548472409414
  C           5.92576694306203     -3.62848844615202      1.17059222731000
  H           5.03898650722469     -4.24116963768515      1.38652420957736
  H           6.80028620105853     -4.29386390523961      1.21854654029173
  H           6.02231352651023     -2.89071625513478      1.97996994681278
  C           0.91612961144738     -4.59085587832710     -1.95348640579733
  H           0.79863946866450     -5.35481893455748     -1.17293134400638
  H           0.61925802000638     -5.06529493724558     -2.90033311380948
  H           1.98602735856080     -4.34009109144205     -2.03282005023740
  C          -0.43038090181307      0.25869266586426      6.11242211927753
  H          -0.90374562855493     -0.60458754671009      6.60233298631321
  H           0.57589584793811      0.37182915169430      6.53690317242200
  H          -1.01043407935066      1.14293203697107      6.42150020335011
  H           0.81467608028257      4.58769500727451     -0.49955429818491
  C           3.45167319114016      5.22440270389579     -0.72837328006855
  H          -1.78440268948980      4.01852983049608      2.48114528595700
  H          -3.90119573688618      3.47552913728482      1.08353375310047
  H          -0.75028948689416      1.67196339905645     -4.25159277827711
  H          -0.15639989627966     -2.85559361580172     -3.81600470443959
  H          -1.69953248661019      4.05990000776139      0.03283953881202
  C          -1.70183544572712      3.68879123931589     -2.57082372732466
  H          -1.94480094774646      3.81135478726440     -3.63647072743642
  H          -2.54886703427329      4.09427478743404     -2.00188737903672
  H          -0.82147239767782      4.32103081800923     -2.36874118841050
  C           4.97219543287256      5.20505260411481     -0.84147743887678
  H           5.36165076245428      6.22925854448615     -0.92137872444768
  H           5.44652809907321      4.74423257948358      0.03706578729054
  H           5.30891781753124      4.65909822332763     -1.73469168922634
  C           3.05791172213748      6.02280554651421      0.52022863812472
  H           3.44102915532606      7.05183160652355      0.45860700209962
  H           1.96787952673811      6.08992384880533      0.64496725947365
  H           3.46651197081021      5.56760824119697      1.43374399896928
  C           2.87726508653342      5.90813210209884     -1.97648835699748
  H           3.13468953027235      5.35045416144936     -2.88864931965524
  H           1.78143372484134      5.99160310784429     -1.94070820233864
  H           3.27824076451983      6.92682978294424     -2.08238303674345
  Br         -3.01762909998270     -1.13462277466862     -0.75806253543198
  Mg         -3.06897067293899     -2.06762479796120     -3.12466655399101
  Br         -3.11472462373678     -4.46928762906642     -3.26903710358168
  Br         -3.02233559062782     -0.32395114718764     -4.77839105244174
