# Supplementary material for: Iron Catalyzed Aryl–Aryl Kumada Cross‐Coupling: A Mechanistic and Computational Investigation
Source: Angew Chem Int Ed Engl. 2026 Mar 13;65(17):e3094782. doi: 10.1002/anie.3094782 (PMC13098315; doi:10.1002/anie.3094782)
Supplement: Supplementary file 2 — Supporting File 2: anie71772‐sup‐0002‐Data.zip. [file ANIE-65-e3094782-s001.zip › Main_Catalytic_Cycle/Cross-Coupling/Mg-assisted/TS6.xyz]

115
TS6-doublet
  Fe         -0.86578223038984     -0.35687002044925     -0.03879793606436
  P          -1.15553006024486      1.95873476192311     -0.44137641257420
  P           0.17403274420662     -2.51941163279470     -0.08824447755838
  N           1.40636461541355      1.35345541365706     -0.66635569499680
  N           1.99892512717537     -0.67211708128423     -0.43988816875588
  C           2.81016371773080      1.38285627317103     -0.67410894841028
  C           3.20084241235211      0.04684677906074     -0.52847075073888
  C           3.43422817392256      2.64523999181224     -0.75044569083132
  C           4.40449849609131     -0.68106831630690     -0.41165876810941
  H           4.52294235703448      2.67713626936165     -0.79813129330128
  H           5.34461822130888     -0.13956508982352     -0.51946584979396
  C           0.79981721357309      0.41126712886954      2.42470547015887
  H           1.57281435871933      0.89717586002702      1.81838521294325
  C           0.61879351471814      2.47653837709821     -0.57741215422141
  C           1.93544992668480     -2.00915402012781     -0.12595509261911
  C           2.68123004441602      3.80168953049668     -0.72762116395782
  C           4.38604500336592     -2.03516267662891     -0.14334744809511
  C           0.87675374903512      0.10283472266686     -0.53369802481101
  C          -0.31698209896543     -0.19250359795053      1.82179758260582
  C           1.25063359006757      3.68547023927381     -0.60548168523164
  C           3.11101008517667     -2.68231495150849      0.02571462929210
  H           3.07565279474117     -3.74185273529155      0.28739643834930
  C           5.64452945033495     -2.88490643808839     -0.01593611104444
  C           0.97000077642547      0.43467055755053      3.81119499079951
  H           1.85716127031378      0.91830599067463      4.23366132540384
  C          -1.77779548593971      3.38045463390802      0.60985471387834
  C           0.15402463353412     -3.90772839788459      1.15299145108543
  H           0.80339416668088     -4.67609591772346      0.69894753385057
  C           0.03117749764117     -0.13740619771540      4.67613961019392
  C          -1.22483963192376     -0.81040588802727      2.70334425531392
  H          -2.09265373353281     -1.34359701272528      2.29229600005126
  C          -1.07463414375156     -0.76769282983625      4.08773455507733
  H          -1.82247866851091     -1.25031239819839      4.72726525412709
  C           6.90885211311445     -2.06875599386370     -0.26073359118008
  H           7.02967042263167     -1.26086372685445      0.47557342915757
  H           7.79641513155091     -2.71188313239191     -0.18408262382033
  H           6.92145259837401     -1.61964187022961     -1.26439196654019
  C          -1.70476522280363      2.38195237147001     -2.18488085844076
  C           0.08026611835932     -3.42300207345342     -1.72911680505209
  H          -2.71999272472537      1.95077667144516     -2.25774958380994
  H          -1.00362164753185     -3.57960898513100     -1.86879003115108
  C          -3.26916980411608      3.68279634870240      0.53344038316108
  C          -1.25896762454729     -4.46488218897665      1.24552516374330
  H          -3.70839707441601      3.50985845127436     -0.45787802650716
  H          -1.66067303578683     -4.77082144912016      0.26845684061470
  H          -1.28348886195600     -5.34863474508354      1.89918299035931
  H          -3.85239444128110      3.09557557706838      1.25178903792094
  H          -1.95558127862016     -3.72537237521014      1.66701952971045
  C          -0.80163202839699      1.67695890447387     -3.18731292135088
  C           0.60032801819045     -2.52520130911531     -2.84631425038482
  H           0.17851069297468      2.17561334558108     -3.25302521064787
  H           1.69888256636809     -2.44672890175588     -2.82468733800779
  H          -0.62910088994879      0.62128413761306     -2.93950637563040
  H           0.21184335223243     -1.49396711242978     -2.80447781967957
  C          -1.29810409386692      3.23426092932060      2.04382425722700
  C           0.74404993479436     -3.55188872986294      2.50670698811617
  H          -1.75078816215675      2.35677929337002      2.52972321904429
  H           0.14297779465874     -2.80881071491099      3.04309090704494
  H           0.79161544122032     -4.45491574922669      3.13345791639619
  H          -0.20726408974114      3.11629444055095      2.11458722653536
  H           1.76350434808647     -3.14895030452676      2.42638649831539
  C           5.57965678010843     -4.01618526693769     -1.05016059734010
  H           5.49222257983089     -3.61943972740564     -2.07196863241547
  H           6.48651010580028     -4.63694662482062     -1.00871313240149
  H           4.72315760604865     -4.68437581747323     -0.88101933911049
  C           5.71037641654997     -3.48390540349434      1.39409468458546
  H           4.82526958989367     -4.08982724105839      1.63504593654550
  H           6.58776682900022     -4.13968351759125      1.49296176545501
  H           5.79202764255604     -2.69888063124371      2.15953298641721
  C           0.75554931735241     -4.78020842131313     -1.79296555815273
  H           0.31423879472027     -5.51752356752904     -1.11041710641916
  H           0.63419286721456     -5.18950820892307     -2.80665268886890
  H           1.83758132710808     -4.71816805132543     -1.59194118505503
  C           0.18678369839496     -0.07732644516039      6.16340944539639
  H           0.00957517215442     -1.05406320132564      6.63669318904200
  H           1.19050983220241      0.25630344364517      6.45702962797885
  H          -0.53113567210901      0.62245897734018      6.61965495980126
  H           0.65164007238992      4.59436871679013     -0.52630640617476
  C           3.28477354535665      5.19904649336860     -0.81464117830835
  H          -1.57828942640463      4.11991571665731      2.63365338967187
  H          -3.43721374111749      4.74166370541294      0.78141966185405
  H          -1.24554430371689      1.69392817844039     -4.19153179160499
  H           0.37104828471343     -2.96305179117545     -3.83515978429102
  H          -1.25363583032527      4.23823997118147      0.15212165962994
  C          -1.75225005128669      3.86977792697783     -2.49418795243497
  H          -2.05829765774896      4.01710107656423     -3.54021562835817
  H          -2.45041773272428      4.44122080358818     -1.87055201793815
  H          -0.75513390093768      4.32782199252611     -2.39521863191090
  C           4.80398487033593      5.15391621017602     -0.94025949341647
  H           5.21053447828637      6.17151503020890     -1.01944765318712
  H           5.27768186354334      4.68149136254962     -0.06750238119816
  H           5.12448821770532      4.60584762750088     -1.83815031239994
  C           2.91656586642987      5.99217444349174      0.44511555289546
  H           3.31726630280797      7.01474389539877      0.38849720256858
  H           1.82937996548368      6.07880379491052      0.58169437928870
  H           3.32622841583241      5.52162247278122      1.35033889287488
  C           2.71210939162284      5.90440465917210     -2.05076949466344
  H           2.94866549789497      5.34953008254901     -2.97011658957990
  H           1.61891339906577      6.01091795602254     -2.00186013537686
  H           3.13263732502112      6.91563295173111     -2.15263953649506
  C          -5.84816069347449      1.18671711459868      0.20627200899717
  C          -4.57209347326826      0.74205521627959     -0.16035873678478
  C          -3.65799517801100      0.47704513226235      0.84277121564750
  C          -3.94364420221701      0.65432171116952      2.18489011156568
  C          -5.22489059961918      1.10036894962501      2.53460445955714
  C          -6.17476189895303      1.36337420174333      1.54907694975284
  H          -6.58872075640205      1.38686080224042     -0.57266590625734
  H          -4.33140132418457      0.60037533423821     -1.21554674727218
  H          -3.20600062880078      0.47444711929844      2.96820712650982
  H          -5.47090877831873      1.24377251184602      3.59020279117208
  H          -7.17329897169484      1.70518120520227      1.83003550758148
  Br         -2.56300241198511     -1.19766348657848     -1.90177968689522
  Mg         -2.03433832917889     -2.30036024407497     -4.14637113065235
  Br         -2.42642566434719     -4.68156484594820     -4.09472224515674
  Br         -1.36638599866576     -0.83614026002356     -5.92631024182772
