# Supplementary material for: Iron Catalyzed Aryl–Aryl Kumada Cross‐Coupling: A Mechanistic and Computational Investigation
Source: Angew Chem Int Ed Engl. 2026 Mar 13;65(17):e3094782. doi: 10.1002/anie.3094782 (PMC13098315; doi:10.1002/anie.3094782)
Supplement: Supplementary file 2 — Supporting File 2: anie71772‐sup‐0002‐Data.zip. [file ANIE-65-e3094782-s001.zip › Main_Catalytic_Cycle/Cross-Coupling/Mg-assisted/TS7.xyz]

115
TS7-quartet
  Fe         -1.68326940824513      0.11906262612345      0.54467950297083
  P          -0.90344490825618      3.10487758982161      0.43396615049382
  P          -0.82450250852537     -2.39683624418661      0.93518204585016
  N           1.27385274807194      1.39938712862162      0.52667884959355
  N           1.30323445347576     -0.74115757474582      0.59977542699966
  C           2.62685783636742      1.03732113007709      0.45285200308436
  C           2.64516726656598     -0.35879541064369      0.48402340243144
  C           3.63327388444296      2.01268665977329      0.39123880181092
  C           3.66463902993682     -1.32661552796248      0.45666913511210
  H           4.66495902175570      1.66827050515240      0.32138609146859
  H           4.69149628290048     -0.97501099149371      0.35466519327224
  C          -3.02531431114337     -0.08936751145908      3.06372164084751
  H          -2.46409407104212     -1.02729643242107      3.09898571146865
  C           0.90447266655870      2.74030842355285      0.45447503450706
  C           0.95923640121513     -2.08800048350574      0.66419568673571
  C           3.30264610796473      3.34701043589256      0.40109195768987
  C           3.35505531560935     -2.66474682993486      0.54106076093554
  C           0.43758959715244      0.32068086980070      0.65139586570425
  C          -3.08521003886377      0.63192483620295      1.86446548165635
  C           1.91168889791979      3.66776541788959      0.43893654304977
  C           1.97252845880755     -3.00545490546558      0.65934780344260
  H           1.70338841746720     -4.05694107668068      0.76076531901921
  C           4.38944798599651     -3.78179110153260      0.51929746571829
  C          -3.67433967818486      0.36800290492915      4.21174662474796
  H          -3.59606314493230     -0.19947871047802      5.14299582620049
  C          -0.94117528486293      4.11144051041708      2.02151159585170
  C          -0.65600983414207     -3.30881667397843      2.57301071042114
  H           0.05860848679763     -4.12845812541496      2.37206963835114
  C          -4.43841279138115      1.53230397584248      4.16259172531725
  C          -3.88422420530648      1.78345680343099      1.81694751246155
  H          -3.99120216561706      2.33448168607448      0.87675157341134
  C          -5.72982299843060     -1.73125991363426     -1.32207746823826
  C          -4.54921134193706      2.22900513753786      2.95660389038214
  H          -5.16660578579009      3.13028140047119      2.90583315784722
  C           5.79949464293010     -3.23274988151506      0.33136007694692
  H           6.09997098006542     -2.56945625034292      1.15586558158427
  H           6.52551744932109     -4.05666653752041      0.29620572568065
  H           5.89315375260121     -2.67450804082396     -0.61138903738697
  C          -1.13504677097933      4.42530596414616     -0.87813325311467
  C          -1.36349787867504     -3.74481103522916     -0.24438218206334
  H          -2.18709957120626      4.69999781438545     -0.66924283122889
  H          -2.35333030057675     -3.99550117896315      0.18226686455636
  C          -2.18746929175865      4.97040631275532      2.14137185275332
  C          -1.96720710175292     -3.92180364164596      3.03336512965350
  H          -2.26948727248430      5.72062450928330      1.34281236712259
  H          -2.37476942382987     -4.64274783451034      2.31074577119947
  H          -1.82405881379686     -4.46176927290274      3.98091012134912
  H          -3.10272474597615      4.36273537666392      2.12712120207591
  H          -2.74284914953242     -3.16226130823358      3.21623403105929
  C          -1.07908123783800      3.81910001499851     -2.27100517477408
  C          -1.58852932936073     -3.19155424805451     -1.64060189953764
  H          -0.08455444304557      3.39915619230906     -2.49113432196525
  H          -0.64226769631473     -2.86834658127496     -2.10042751178184
  H          -1.80858517357952      3.01131182244059     -2.40649615865942
  H          -2.27350007048690     -2.33340487858429     -1.64495343660643
  C          -4.08408943736848     -1.73825685983276      0.46935911268437
  H          -3.67738062260269     -2.22348569392259      1.36310617257847
  C          -0.77223209326114      3.17859425594295      3.21200077357091
  C          -0.03156403109366     -2.40832777872399      3.62878438662939
  H          -1.62295916388190      2.48774194756992      3.30686217760970
  H          -0.65437288633080     -1.53072534404024      3.85824795595216
  H           0.10885473746019     -2.95980051287116      4.56994581719143
  H           0.14182920834030      2.56966271117790      3.13886029418695
  H           0.95603214902563     -2.03513820147588      3.32281662451681
  C          -3.53022139563810     -0.53126793060058      0.01857421855718
  C           4.07850127617346     -4.73988552832651     -0.63671157446872
  H           4.12178504410966     -4.22347719267075     -1.60508999456915
  H           4.80088281627754     -5.56916837427205     -0.65353699958318
  H           3.07678601733568     -5.18557213280861     -0.54994227856010
  C           4.31812046505198     -4.54375557299452      1.84855022552889
  H           3.32200417148142     -4.97780697310872      2.02138452654021
  H           5.03640979163805     -5.37683244718282      1.85880016039952
  H           4.54922379482262     -3.89106823820215      2.70318234957573
  C          -0.51933305854020     -5.00728946749756     -0.28585459807789
  H          -0.29383788907344     -5.42648850689826      0.70596784475101
  H          -1.05232689798762     -5.79011321912268     -0.84568638784150
  H           0.42607277647462     -4.83306852855112     -0.82094028956717
  C          -4.14177757456308      0.10352292400555     -1.06872855363653
  H          -3.77036207390564      1.06662264158450     -1.43339873926931
  C          -5.14963989901144     -2.33294658223842     -0.19522324814778
  H          -5.54794745328186     -3.28434148104823      0.17293534097067
  H           1.62155860819713      4.71765526078248      0.44137052370990
  C           4.32210332737915      4.47476714684328      0.32961426069976
  H          -0.70807305176422      3.75189569739563      4.14883342441411
  H          -2.18192746550918      5.51759213097697      3.09602017127833
  H          -1.28083715008094      4.59060471398138     -3.02901068044212
  H          -2.01946940053578     -3.97095108411791     -2.28622538447631
  H          -0.05980710745197      4.77866208754307      1.97933178466611
  C          -5.20878952947788     -0.50109931816804     -1.73665938700126
  C          -0.29953496011077      5.69494645080784     -0.80994909478022
  H          -0.77537128162948      6.48330440524489     -1.41265090843982
  H          -0.17369820002057      6.10341907553979      0.20401792072155
  H           0.69763713630298      5.53785469359857     -1.24579028094731
  C           5.74128480376866      3.93278535713586      0.19619983558697
  H           6.46160801249852      4.75999517176160      0.13306805226121
  H           6.03131009911439      3.31359615383427      1.05798327355665
  H           5.85580050808359      3.32783028606081     -0.71513300198585
  C           4.21842854671163      5.32111722956127      1.60336186712213
  H           4.91389239992853      6.17252270757004      1.56381696130473
  H           3.20836625067364      5.73474326672941      1.74136766147743
  H           4.46094642438380      4.73172040600459      2.49973774084084
  C           4.01467242611015      5.34660509990971     -0.89478959996912
  H           4.00823053961241      4.74900685577212     -1.81727313759915
  H           3.03719160621547      5.84337511538810     -0.81356138164699
  H           4.77011439259391      6.13844265837170     -1.00463227416000
  C          -6.88313231733165     -2.37312254795814     -2.02621660780332
  H          -7.13340673966149     -1.85292309265509     -2.95936376646191
  H          -6.67463341051690     -3.42372997702246     -2.27576217078430
  H          -7.79047739961080     -2.37690033225112     -1.40241223887393
  H          -5.64684806599956     -0.00065007196174     -2.60551184472362
  Br         -0.97881340885385      0.20325606257350     -2.30427426536837
  Br          2.66650542000227      2.04142229073960     -3.06282967159650
  Mg          1.43258496405932     -0.03187226224193     -2.85782127846866
  Br          2.24211661731018     -2.31152909449369     -2.95096459996270
  H          -4.96567030211124      1.88313269739704      5.05210020284964
