# Supplementary material for: Iron Catalyzed Aryl–Aryl Kumada Cross‐Coupling: A Mechanistic and Computational Investigation
Source: Angew Chem Int Ed Engl. 2026 Mar 13;65(17):e3094782. doi: 10.1002/anie.3094782 (PMC13098315; doi:10.1002/anie.3094782)
Supplement: Supplementary file 2 — Supporting File 2: anie71772‐sup‐0002‐Data.zip. [file ANIE-65-e3094782-s001.zip › Main_Catalytic_Cycle/Cross-Coupling/Mg-assisted/TS8.xyz]

102
TS5-doublet
  Fe         -0.98489723473244     -0.48774019795811     -0.96178218133876
  P          -1.30932715660347      1.76748328128008     -1.26708193834335
  P           0.10333286401577     -2.50277266110656     -0.89986993664638
  N           1.22350000193801      1.38326153108972     -0.67124522550177
  N           1.88202228792974     -0.63616342677064     -0.46563969614021
  C           2.48862212914741      1.47541031210917     -0.10018974903196
  C           2.92993878083802      0.13864770022051      0.02707767841942
  C           2.92359360969948      2.73951639133251      0.33833399289068
  C           4.03178340035755     -0.53873270435594      0.58013813366734
  H           3.90276476293713      2.81086691460841      0.80878914089159
  H           4.87267968682541      0.05541495524539      0.93984032831245
  C           0.33400010478801      2.43197772403758     -0.74881431133918
  C           1.78392615379984     -2.00032434138936     -0.29564824541113
  C           2.07514424307762      3.82870101754035      0.26685148669423
  C           4.02652499452142     -1.92059700417646      0.69722617822032
  C           0.81926146118642      0.10011895955483     -0.88601146046633
  C           0.76501859652412      3.64459022008475     -0.29134290650153
  C           2.84978607640262     -2.63632027341901      0.28194770069884
  H           2.77921814334429     -3.70879073919185      0.46562088820867
  C           5.27464358531013     -2.64017513149646      1.21050512322420
  C          -2.51910648959160      2.95177116573844     -0.50044408926457
  C          -0.32431921113225     -4.00730341518246      0.09636176187722
  H           0.57304935570874     -4.65387226460631      0.09405683115166
  C           5.77487688313990     -2.00125082868822      2.50996417859217
  H           5.03072269575058     -2.09992544581606      3.31251937478598
  H           6.69742607001729     -2.50002850117903      2.84002738050102
  H           6.00734322338883     -0.93295491109903      2.40172122696346
  C          -1.39205250038017      2.16445054681396     -3.09257362744960
  C           0.56412662864914     -3.07562376507877     -2.62402302833371
  H          -2.40808677801374      1.82385005885327     -3.36478578907657
  H           1.19500987589058     -2.23255106198810     -2.96335155786456
  C          -3.89856959183969      2.75016178942086     -1.11125882347575
  C          -1.48784528220330     -4.76716107199971     -0.52400233655382
  H          -3.92678777795438      2.96761651970492     -2.18821477007622
  H          -1.25834628121826     -5.18095325479030     -1.51448138864012
  H          -1.76449937877602     -5.61351515255739      0.12102862255624
  H          -4.25252890135394      1.71890459841480     -0.96488202632590
  H          -2.37811668163994     -4.12755332109050     -0.61962511967998
  C          -0.39199420470937      1.31302938396568     -3.85959604358737
  C           1.40105107382549     -4.34210103711920     -2.64404302700729
  H           0.64747687109294      1.57366920477868     -3.60612684003334
  H           0.81179938134808     -5.22635638180329     -2.35995497992345
  H          -0.52240058257190      0.23871445736096     -3.65723107618415
  H           2.26424482275027     -4.28181730410827     -1.96508077830768
  C          -2.54017887710727      2.80895442390170      1.01240099919169
  C          -0.63817109860625     -3.58400834221598      1.52176434627431
  H          -2.85977362475599      1.80118220927003      1.31461178673416
  H          -1.52469122883422     -2.93219461979452      1.54426865629861
  H          -0.86044210106307     -4.46536540701679      2.14022415812525
  H          -1.55763967235836      2.98771656283078      1.47124021529903
  H           0.18665973509093     -3.04497424129136      2.00819736122848
  C           6.35422988604930     -2.50576213352752      0.12600863822944
  H           6.61957465366404     -1.45403377556849     -0.05555159454306
  H           7.27165046113399     -3.03424383036201      0.42472778293081
  H           6.02019451421336     -2.93279736109634     -0.83175248415499
  C           5.01543562763590     -4.12280600364418      1.46688376408873
  H           4.74432681210665     -4.66753525483619      0.54999310356646
  H           5.92688434142465     -4.59508342881162      1.85853487463967
  H           4.22094345503338     -4.27331646686876      2.21233126616287
  C          -0.64364646232591     -3.14239290653781     -3.54811470209065
  H          -1.23671265711416     -2.21648709321992     -3.52529313971377
  H          -0.32195119545227     -3.31140689713300     -4.58629508250386
  H          -1.32654218569853     -3.96168744308424     -3.28446428491353
  H           0.06591967873709      4.48411929615972     -0.30081954877660
  C           2.41933498116901      5.18460206003108      0.87042225125557
  H          -3.25304531207717      3.52451106551882      1.44826399136171
  H          -4.62664830216866      3.41657464166765     -0.62649140548212
  H          -0.50712843299287      1.46177502695416     -4.94314268022417
  H           1.79442027650001     -4.53097941396522     -3.65377391096619
  H          -2.15626256145979      3.96367769970512     -0.76110938819381
  C          -1.24975581836012      3.64115411783508     -3.41325889020318
  H          -1.30695970577169      3.80946222704793     -4.49881684362394
  H          -2.03483624248303      4.25547990168327     -2.95174857683325
  H          -0.27619924283405      4.03081942218995     -3.07645400417645
  C           3.84785741993950      5.22108557263023      1.40321791705646
  H           4.06154671309751      6.20684816027894      1.83894369577688
  H           4.00952530922301      4.47365008345202      2.19316241495237
  H           4.58927304325019      5.04747918932518      0.60924730515778
  C           1.45486670965385      5.43155627282016      2.03927073494290
  H           1.65640581555777      6.40429241040520      2.51150066684388
  H           0.40321300812595      5.43812580210868      1.71664853210676
  H           1.56150182504484      4.65204252623211      2.80782260459469
  C           2.25107052992215      6.28197069524000     -0.18625286678152
  H           2.94258928671934      6.13643857417643     -1.02884830094161
  H           1.23088505616713      6.32119942806454     -0.59498408333585
  H           2.45898975850339      7.27037343662376      0.24862201449750
  C          -5.52893042865846      0.54216106471444      3.13103092152029
  C          -4.29315997521150     -0.10360049822650      3.18274771496413
  C          -3.75393761631710     -0.68026106950234      2.02672749685330
  C          -4.49021759967810     -0.58745714333418      0.86632463906606
  C          -5.71394781970589      0.04081030240916      0.76592824361050
  C          -6.23945262771855      0.61414165979844      1.93128469360188
  H          -5.94227525680073      0.99574063534382      4.03458238658092
  H          -3.72966864134066     -0.14903892012060      4.11853610921999
  H          -2.76970460400188     -1.15621407434265      2.05243957091804
  H          -6.25874414593958      0.09522805742070     -0.18129431655264
  H          -7.20727063455381      1.12236804353638      1.89603558998803
  Br         -3.25916820521360     -1.23532020721637     -1.17059154128722
  Br         -0.19428295727394      0.19682383030500      2.14902465846521
  Mg          1.98702228954550     -0.33421934165098      3.21385227599171
  Br          3.58320293878511      1.46912781015691      3.59480274778875
  Br          2.25786312609908     -2.64389727165383      3.92281194026276
