# Supplementary material for: Iron Catalyzed Aryl–Aryl Kumada Cross‐Coupling: A Mechanistic and Computational Investigation
Source: Angew Chem Int Ed Engl. 2026 Mar 13;65(17):e3094782. doi: 10.1002/anie.3094782 (PMC13098315; doi:10.1002/anie.3094782)
Supplement: Supplementary file 2 — Supporting File 2: anie71772‐sup‐0002‐Data.zip. [file ANIE-65-e3094782-s001.zip › Main_Catalytic_Cycle/Cross-Coupling/Non_Mg-assisted/2.xyz]

88
2-quintet
  Fe         -1.24782199580532     -0.55221870106954     -0.73066526391818
  P          -1.41941915378380      2.13025137384785     -0.86750193575548
  P           0.20883464363395     -2.79681577598741     -0.74097312402908
  N           1.12775664615897      1.38096400039693     -0.28984914639524
  N           1.81082514008507     -0.63887464089680     -0.29487430009694
  C           2.45385145951378      1.44532165211116      0.15602127036590
  C           2.90592840580853      0.11791163875953      0.14619005480549
  C           2.99808446871746      2.69083069842867      0.52178323280691
  C           4.10706916680790     -0.53504985408024      0.47751727084155
  H           4.03721984009013      2.71550956329951      0.85133827311981
  H           4.95292514705994      0.07815743501558      0.79082756788882
  C           0.30629698632727      2.50108283389961     -0.32758462163834
  C           1.83802351603519     -2.02981766670562     -0.32220050515292
  C           2.22035626825985      3.83009101082523      0.47903691138519
  C           4.19080233793266     -1.91055960838253      0.41511929821287
  C           0.71712773568245      0.11632842795021     -0.59083281021350
  C           0.85855864669283      3.69286485863227      0.05096793719925
  C           3.01679725162123     -2.63176059952659      0.02116855320731
  H           3.04700543716254     -3.72326155990222      0.00479884759527
  C           5.44661989690008     -2.69843873466281      0.76852314593957
  C          -2.39860965871631      3.42755064314036      0.04201108456109
  C           0.09306953432685     -4.27797910896100      0.40547374256893
  H           0.67216733354513     -5.11045309829673     -0.03826184437543
  C           6.59725351176216     -1.77800309860039      1.16125931383929
  H           6.35177560359182     -1.16767924632170      2.04255871919832
  H           7.48953669209484     -2.36721071625090      1.41463683826693
  H           6.87661841705984     -1.09781563701666      0.34344910088505
  C          -1.35924121318102      2.73412459832528     -2.64251712313580
  C           0.55310941465558     -3.50739940798729     -2.44282978415321
  H          -2.31674549472080      2.36293425223776     -3.05204481527545
  H           0.55622721306977     -2.59790817755106     -3.07142237187875
  C          -3.82809706175474      3.39354129033747     -0.48137335729154
  C          -1.38333152019216     -4.66611195452577      0.47429005140242
  H          -3.89398248947269      3.62606095352462     -1.55390580995092
  H          -1.84446215450302     -4.82019246466068     -0.50956194335593
  H          -1.50678949298980     -5.59604943330818      1.04881711513431
  H          -4.28110913669530      2.40143892210227     -0.33382945385768
  H          -1.95765118077617     -3.87636223958614      0.98152540874878
  C          -0.23262275587096      2.03675622931373     -3.39179135065040
  C           1.87394085319758     -4.23596310858038     -2.61337930110816
  H           0.75339141741418      2.39149337008978     -3.04990728299165
  H           1.97044517354146     -5.08336333739099     -1.91530298463452
  H          -0.26961880192589      0.94444699173834     -3.27819097930360
  H           2.74424426946284     -3.58144288532169     -2.47212085446119
  C          -2.34027112402761      3.16495409126931      1.53889980496850
  C           0.60293039422251     -3.98939058735512      1.81078441610549
  H          -2.74264926189417      2.17194588955171      1.78633133173693
  H           0.14098010612270     -3.07735252702982      2.21920061222181
  H           0.33230981535880     -4.82041012956882      2.47901484794028
  H          -1.31284960821959      3.19785444852737      1.92916660727655
  H           1.69159145395788     -3.86653677509805      1.87074273471184
  C           5.87301646006339     -3.53779006113005     -0.44227222309311
  H           6.12022423007103     -2.90334561749879     -1.30586320415724
  H           6.76293120052686     -4.13826010258490     -0.20253091258921
  H           5.08611773439826     -4.23677253001273     -0.76034931967083
  C           5.13448455952799     -3.62805336071740      1.94845366638319
  H           4.32958013583587     -4.33984734895592      1.71669705893562
  H           6.02039886860589     -4.21957216754397      2.22249845887509
  H           4.82525253901759     -3.05699661267143      2.83591012458604
  C          -0.62026358191423     -4.37074028468158     -2.88268980760921
  H          -1.58431930518420     -3.85978689269289     -2.74994440156067
  H          -0.52670917755425     -4.62087606279732     -3.94936597472954
  H          -0.64513211317303     -5.32272161920030     -2.33030710342784
  H           0.21728373788379      4.57705632830988      0.03687193561477
  C           2.72834900199456      5.21395761626737      0.86547337666316
  H          -2.92717072709901      3.91779783155211      2.08578840122511
  H          -4.45432918535371      4.12341286051066      0.05185525654064
  H          -0.29766469464626      2.25611327011482     -4.46748235508964
  H           1.94961532876749     -4.65611286203004     -3.62784928402801
  H          -1.96569111818683      4.42247245298586     -0.17150116828320
  C          -1.27658030880187      4.24042896423974     -2.80935781373563
  H          -1.27878397234046      4.50579400788537     -3.87770195388601
  H          -2.11527452463519      4.77682137191051     -2.34497683576199
  H          -0.34102734447629      4.64391681803275     -2.38785004143025
  C           4.17495977567735      5.16947390491285      1.34671121169810
  H           4.51562951377343      6.17575564286723      1.62686281732681
  H           4.28840975630313      4.52841246662093      2.23295456807248
  H           4.86017098570855      4.79905445184923      0.57045137413441
  C           1.85485945873662      5.77769407637557      1.99282114554331
  H           2.20850279616498      6.77442120013779      2.29456883661901
  H           0.80296593131805      5.88740061765879      1.69360923878229
  H           1.87746471244275      5.13175737517629      2.88230621216007
  C           2.63781042068046      6.13524764587557     -0.35748553609002
  H           3.27178256724766      5.77459414736623     -1.18014826083968
  H           1.61040884486455      6.21135305358945     -0.74219952232052
  H           2.96592087481317      7.15353831707886     -0.10184082546258
  Br         -2.44284725734848     -0.95486971233816     -2.81011198764980
  Br         -1.69581660705422     -0.72592198516180      1.69100819894437
