# Supplementary material for: Iron Catalyzed Aryl–Aryl Kumada Cross‐Coupling: A Mechanistic and Computational Investigation
Source: Angew Chem Int Ed Engl. 2026 Mar 13;65(17):e3094782. doi: 10.1002/anie.3094782 (PMC13098315; doi:10.1002/anie.3094782)
Supplement: Supplementary file 2 — Supporting File 2: anie71772‐sup‐0002‐Data.zip. [file ANIE-65-e3094782-s001.zip › Main_Catalytic_Cycle/Cross-Coupling/Non_Mg-assisted/3.xyz]

101
3-singlet
  Fe         -1.11230905801328      1.98778080838087     19.45628430894219
  P          -0.74074907720458     -0.26462793202392     19.45885894748436
  N           1.45691195048812      0.94118400450776     20.21829986857301
  C           0.66135560643908      1.99884272029009     19.87077309039296
  C           0.97001735631976     -0.34457640110215     20.17298690664456
  C           1.78283126375035     -1.33305489240786     20.64324588927269
  C           3.10236352856100     -1.04937887639758     21.15870564414648
  C           3.52688081883386      0.26390542005390     21.21912670617951
  H           4.50298135840810      0.52448426681257     21.62921644528898
  C           2.69054646788959      1.31372235150372     20.77864528761402
  C          -1.65527939613438     -1.60133779117330     20.37631217873965
  C          -3.06688633353052     -1.70353306749142     19.81642687961930
  H          -3.08647768444270     -1.89577963739541     18.73428456366246
  H          -3.62560421965274     -0.77206992809585     19.99069398254237
  C          -1.65603016847063     -1.39938158187894     21.88381165012558
  H          -2.24956353297670     -0.52408275221571     22.17986496610322
  H          -0.64553596472498     -1.26197072234201     22.29486676380631
  C          -0.48598675427818     -0.98625733579001     17.75145052110862
  H          -1.47228651228268     -0.81991685585610     17.28051724639368
  C           0.52674671059464     -0.13316235315930     17.00486479161532
  H           1.53809160665295     -0.23782539969813     17.43076070063047
  H           0.24583405222102      0.92917813138079     17.03421962983388
  H           0.58289976598658     -0.43273429405761     15.94842628928462
  C          -1.55001435337742      1.99191029066855     21.33083667234667
  C          -0.78090532189002      2.00611479101809     22.50572874900696
  H           0.31515694674477      2.01871853106593     22.45256491502472
  C          -1.37592616930902      2.01131743743988     23.76967717994479
  H          -0.74093599262699      2.02551730381595     24.66266769065555
  C          -2.76690488443819      2.00050055924542     23.92524971960549
  C          -3.54406162617164      1.98778234992403     22.75579366544724
  H          -4.63656599118040      1.98550862459985     22.83906528769620
  C          -2.95156051841746      1.98291507990020     21.49506585814602
  H          -3.59638663795469      1.97719665604563     20.60522895115032
  C          -3.40398490606946      1.97822553430759     25.28032886121256
  P          -0.76685427315160      4.24168210091449     19.43921129399045
  N           1.44366467698206      3.06864638362060     20.21131683660870
  C           0.94069118055260      4.34793462048787     20.15709070554161
  C           1.73966154383458      5.34947025855775     20.62324676193910
  H           1.35651625238185      6.37203394751268     20.62002335902918
  C           3.06130821677739      5.08594867600051     21.14361676463247
  C           3.50324407519290      3.77867359416077     21.21069740235163
  H           4.48168753461561      3.53363254331461     21.62478693460896
  C           2.68154164346437      2.71553256972208     20.77432396806324
  C           3.89017002552907      6.27537245566172     21.61825364759990
  C           5.27499034103739      5.85059350500513     22.09591160929579
  H           5.22540300466302      5.17180636690215     22.95960903967944
  H           5.84393988348559      5.34591212075385     21.30141339186582
  H           5.85805207376869      6.72879475983496     22.40675057860622
  C           3.15741788154816      6.96251000592386     22.77771540503132
  H           2.15738678439791      7.31399014530610     22.48600512883183
  H           3.03105965174811      6.27805746759794     23.62877801269486
  H           3.72244059409214      7.83870021848074     23.12836184934824
  C           4.05696721625158      7.26511549781822     20.45849067038724
  H           4.57539547125965      6.79764884447163     19.60864546599847
  H           3.09233672176586      7.64116554131905     20.08838096968307
  H           4.64770763415207      8.13869035798736     20.77154752509072
  C          -1.70140248553863      5.57405239142869     20.34267997843988
  H          -1.16742505815638      6.51542055678692     20.11885090153760
  C          -3.11105135122910      5.65474843070387     19.77422439611802
  H          -3.12675091961507      5.84903309749024     18.69239155081672
  H          -3.65575126844561      4.71388449028507     19.94252292841549
  H          -3.67842348121754      6.45969986608116     20.26402069312101
  C          -1.70812678421929      5.38151704086270     21.85122322393777
  H          -2.29749732871249      4.50420239428040     22.14950125703920
  H          -0.69889853737593      5.25301685983226     22.26828264259345
  H          -2.15900598957364      6.26070978354368     22.33571447149928
  C          -0.51426596813590      4.95448722326929     17.72725876209389
  H          -1.49844270756624      4.77975079971713     17.25504613350685
  C          -0.16582177257689      6.42999050510992     17.66612434157143
  H          -0.95455575546390      7.08193436530987     18.06527391422352
  H           0.76852725995298      6.65429736851363     18.20663333618484
  H          -0.00293002880521      6.73592027284604     16.62160719178068
  C           0.50564161984663      4.10436495922453     16.98706392770108
  H           1.51550746045885      4.21773896139768     17.41420064207596
  H           0.23179421095578      3.04033872973298     17.02109382611983
  H           0.56196189851513      4.39909108308734     15.92926326710494
  Br         -2.64081320104409      1.96945241218386     17.52878967983338
  H           1.41323719145563     -2.36065090179681     20.64722380825258
  C           3.94861516766291     -2.22572575374480     21.63540638890125
  C           5.33023527636120     -1.78161982984238     22.10497808892446
  H           5.89021976438876     -1.27438165402835     21.30571091709914
  H           5.27582227669208     -1.09905308039055     22.96538816711867
  H           5.92470065243000     -2.65133321412662     22.41812428952978
  C           4.12238143098870     -3.21900516417020     20.47982991447606
  H           4.72016981187003     -4.08663869139203     20.79595721670698
  H           3.16042308048811     -3.60383162200772     20.11189253650876
  H           4.63647917548578     -2.75100494819102     19.62764732058304
  C           3.23000850061282     -2.91606666136053     22.80194848071047
  H           3.10005437207385     -2.22889621989352     23.65028247196409
  H           2.23260372357451     -3.28033717738217     22.51705221706015
  H           3.80697226559814     -3.78396593656468     23.15378650569880
  H          -2.09855702624555     -2.27877237097525     22.37567279410186
  H          -1.11078003124879     -2.53744912119439     20.15574669626119
  H          -3.61840407954948     -2.51826888668865     20.30829538271054
  C          -0.12804760309093     -2.45977892537079     17.69709613043741
  H           0.03226315035617     -2.77041556950458     16.65356972530370
  H           0.81022458848698     -2.67515260189929     18.23446164295613
  H          -0.91044852279079     -3.11498009782470     18.10323315195961
  H          -2.82413629710433      2.54866864970389     26.01925362558627
  H          -4.41957608268237      2.39660020153380     25.25988262686603
  H          -3.49512106195926      0.95438096419365     25.67876470544128
