# Supplementary material for: Iron Catalyzed Aryl–Aryl Kumada Cross‐Coupling: A Mechanistic and Computational Investigation
Source: Angew Chem Int Ed Engl. 2026 Mar 13;65(17):e3094782. doi: 10.1002/anie.3094782 (PMC13098315; doi:10.1002/anie.3094782)
Supplement: Supplementary file 2 — Supporting File 2: anie71772‐sup‐0002‐Data.zip. [file ANIE-65-e3094782-s001.zip › Main_Catalytic_Cycle/Cross-Coupling/Non_Mg-assisted/7'.xyz]

112
7'-quartet
  Fe          1.36198021540043      0.01411692322636     -0.60176571769830
  P           0.28242467212169     -2.60003261289858     -1.10776528134541
  P           1.02007751966267      2.68301459566266      0.12401366765663
  N          -1.62774764845345     -0.79997786558307     -0.28092631299244
  N          -1.36316754566439      1.28761123444396      0.10540572695626
  C          -2.90156057094421     -0.32516053643611      0.07541761312135
  C          -2.73044161748328      1.03943768038519      0.31824472392150
  C          -3.98451351470311     -1.21873640470804      0.17182392988048
  C          -3.58358035732185      2.08013346673953      0.72606143588292
  H          -4.95300761178127     -0.81231299461663      0.46571860120365
  H          -4.63903532004326      1.84384347889372      0.86641245100515
  C           0.74396233127148     -0.46315310263739      2.33032438571820
  H          -0.18665794375559      0.07661907880350      2.12442285225763
  C          -1.42080776422055     -2.14469782162627     -0.57354280563961
  C          -0.81614034954232      2.55088063035838      0.33470191469737
  C          -3.80186195913498     -2.56310211491344     -0.06988706175921
  C          -3.08030005227706      3.34200603302050      0.94935450308311
  C          -0.67076759507489      0.17181001474573     -0.26122529412945
  C           1.70768438404802     -0.63774527371342      1.31955199102450
  C          -2.48890963579986     -2.98686265744087     -0.45170280568750
  C          -1.67331142476275      3.53075377498821      0.75414312613439
  H          -1.24911265174094      4.51348693651795      0.96450362377214
  C          -3.92485792724318      4.52918424117593      1.39334769814319
  C           0.92087744214480     -0.94863280391374      3.62835154148451
  H           0.13689428029435     -0.78687921762069      4.37630368899933
  C           0.55329338312468     -4.15645528492139     -0.09409617152814
  C           1.42412609790106      3.72832908969831      1.62941692530341
  H           0.78798742117667      4.63295256041031      1.59666969896974
  C           2.07826204229816     -1.64298743217454      3.99016044949420
  C           2.87326020200067     -1.33201098883260      1.70478826421897
  H           3.67010734515885     -1.50777750623129      0.97757198340849
  C           6.08252617908785     -0.36604066466883     -1.52211620235520
  C           3.05156007388528     -1.82164732473847      2.99665656539576
  H           3.97210012659076     -2.36256731570567      3.24240477172397
  C          -5.39631707820329      4.15379561861613      1.53112762498745
  H          -5.55468338023467      3.37666473920387      2.29330377008407
  H          -5.98815082086514      5.02940218375645      1.83220460707241
  H          -5.81594940867898      3.78837534684662      0.58241474782465
  C          -0.04925785278175     -3.26770125689270     -2.85243059153611
  C           1.16697610295990      3.86471746271333     -1.32865949350011
  H           0.93168412966390     -3.11633896697057     -3.33865578480438
  H           0.47046277644724      3.40735033142238     -2.05253054962236
  C           1.97211397724917     -4.64040734685179     -0.36129838303329
  C           2.87837880643829      4.17182227351775      1.59691817887785
  H           2.18748312972862     -4.76802718118461     -1.43291461039538
  H           3.11644136112706      4.80556595405074      0.73271666977996
  H           3.12194325885916      4.75155461612810      2.49977582210394
  H           2.70857085831708     -3.92455092138417      0.03407656579906
  H           3.56160339931666      3.30916068516784      1.57571490103929
  C          -1.06386543037874     -2.40182472924409     -3.58500152599958
  C           0.74168420839560      5.29956854508676     -1.07626776743682
  H          -2.08347627508742     -2.57823349620369     -3.20772637740986
  H           1.38228675392864      5.80620319518405     -0.33807605175742
  H          -0.84554374393322     -1.32908727259539     -3.49543110783099
  H          -0.29918885612901      5.38527366386984     -0.73480707245788
  C           4.24261564856749      0.79777085898233     -0.47194287719805
  H           3.89120271628861      1.61403242499229      0.16982633279286
  C           0.30696203656399     -3.95726718753612      1.39235473887941
  C           1.12672649781723      2.95427269440196      2.90425710109270
  H           0.98199688696239     -3.20744921701820      1.82617902720295
  H           1.74935282386040      2.04955250653990      2.97016171612147
  H           1.34399256332354      3.57070883797252      3.78962572942213
  H          -0.72277371857298     -3.64196386956653      1.61251167933130
  H           0.07707961469262      2.63285896631619      2.97343179433542
  C           3.31437442733759     -0.11030584534730     -1.00235008446348
  C          -3.79593406548443      5.64782378136787      0.35177611625250
  H          -4.14059639287193      5.31453842614081     -0.63767470022038
  H          -4.39978480377864      6.52067262802093      0.64048681235062
  H          -2.75895055755957      5.99476833154885      0.24051653850255
  C          -3.41230089824122      5.03109095653664      2.74918401002824
  H          -2.35261685762980      5.32244641151737      2.71253735493324
  H          -3.98241829063845      5.91391162553643      3.07399080957855
  H          -3.51615449425056      4.25981721207073      3.52601146122093
  C           2.56150320731242      3.77099538778662     -1.93689465190314
  H           2.83414798402204      2.73165352886560     -2.16696007744927
  H           2.59575726311754      4.33765984091136     -2.87923674101331
  H           3.34042073762763      4.18919229511520     -1.28237104808126
  C           3.80989186381730     -1.14334260177936     -1.81205888702585
  H           3.11352572021867     -1.86386410309291     -2.25874491184656
  C           5.60995318544596      0.67593247222762     -0.72493673548455
  H           6.31227967371475      1.39675815883397     -0.29542963284962
  C           2.28649385244458     -2.16357207906221      5.37729745970552
  H           3.05908189726873     -1.59207049276928      5.91512598406119
  H           1.36926239639051     -2.11551179874730      5.97874031016948
  H           2.62742528562154     -3.20924411382479      5.37282516515438
  H          -2.31285418874528     -4.04479464998769     -0.65915174086681
  C          -4.90109325474490     -3.60953403859899      0.05259974667180
  H           0.48110554590169     -4.90299770801663      1.92795696309213
  H           2.15551673556057     -5.60887290246890      0.12758825509575
  H          -1.06663754852056     -2.64815851854555     -4.65707168686276
  H           0.81262381933311      5.88323006487100     -2.00673434829950
  H          -0.16158924697766     -4.91475933121001     -0.46117489133654
  C           5.17547522862287     -1.27594716516900     -2.06824133131783
  C          -0.41784597250415     -4.73632685156418     -2.96914380215144
  H          -0.52987592867249     -5.00464855172472     -4.03064710103350
  H           0.33240037863203     -5.41768726717537     -2.54601383108141
  H          -1.38474246710590     -4.96117088896366     -2.49119156829631
  C          -6.21679457795134     -2.99319507134834      0.51440798677588
  H          -6.98888840969989     -3.76859304499714      0.61615162738496
  H          -6.11607241339928     -2.50740632801011      1.49602844879101
  H          -6.59886864723580     -2.24651200822540     -0.19686119160252
  C          -4.46756706931159     -4.66537148204762      1.07760357490593
  H          -5.24538490893202     -5.43368344479770      1.19893249681542
  H          -3.54517470368552     -5.18405819877923      0.77986507342572
  H          -4.28790634758440     -4.21445569913208      2.06450513581922
  C          -5.11402606326137     -4.27891690631110     -1.31097114100602
  H          -5.46053928471589     -3.55488131007597     -2.06250522364039
  H          -4.19245232353125     -4.73877458568234     -1.69657436946089
  H          -5.87062072099060     -5.07376773229118     -1.23646708730435
  H           5.53374299290210     -2.09236744515694     -2.70201462324734
  Br          0.88620618347845      0.70172976830068     -2.94475729027992
  H           7.15233107739178     -0.46712613975902     -1.72093068669652
