# Supplementary material for: Iron Catalyzed Aryl–Aryl Kumada Cross‐Coupling: A Mechanistic and Computational Investigation
Source: Angew Chem Int Ed Engl. 2026 Mar 13;65(17):e3094782. doi: 10.1002/anie.3094782 (PMC13098315; doi:10.1002/anie.3094782)
Supplement: Supplementary file 2 — Supporting File 2: anie71772‐sup‐0002‐Data.zip. [file ANIE-65-e3094782-s001.zip › Main_Catalytic_Cycle/Cross-Coupling/Non_Mg-assisted/8'.xyz]

87
8'-doublet
  Fe          0.64317059978304      0.37869449171241     -1.37946894156922
  P           0.09420349200135     -1.77642926842658     -1.65861962680870
  P           0.56613000670550      2.54160322344301     -0.81560624044600
  N          -1.84029320092185     -0.65438576941005     -0.29639164378570
  N          -1.61329490046243      1.42483577307215      0.10708797024920
  C          -2.97140525716121     -0.30464548877225      0.45789260133802
  C          -2.82434002868778      1.06594501556427      0.71992769334782
  C          -3.86515873912843     -1.35690253372930      0.76443543980335
  C          -3.50938487179240      2.09960160731579      1.40011269966157
  H          -4.75275813194210     -1.11900987003425      1.35190376751629
  H          -4.46307330530124      1.85947848632243      1.87131796438422
  C          -1.53787783441320     -1.91366676049666     -0.74977384508402
  C          -1.03466039578418      2.66865112258167      0.14689160296751
  C          -3.60623688004314     -2.64741468010816      0.34641814161611
  C          -2.97857055821322      3.37303067872797      1.46786989550290
  C          -0.96554957872471      0.38479321041062     -0.52040766066566
  C          -2.41041239771630     -2.91192977895501     -0.42604387884791
  C          -1.70281303953471      3.63847758460177      0.83631671223675
  H          -1.26181458565772      4.63394936377309      0.91570648304064
  C          -3.67578555134900      4.53090081643717      2.17562955493918
  C           1.06612152114962     -3.17690826125663     -0.90546856366161
  C           1.79254839061629      3.31622953800646      0.35301485488476
  H           1.33660495081292      4.23369525694089      0.76992382511569
  C          -5.03173068519325      4.12291475486698      2.74227124718120
  H          -4.93948533037131      3.32818513099997      3.49670180911877
  H          -5.51411945797289      4.97980541734582      3.23323566898260
  H          -5.71668657248495      3.76792606998448      1.95856088664175
  C          -0.31203012929667     -2.34863997841872     -3.38376461914326
  C           0.36475154451455      3.79129556347778     -2.18591955185399
  H           0.67516558323103     -2.29403335025909     -3.87885543190580
  H           1.36983772860366      3.78271498176165     -2.64610388640313
  C           2.32406920785944     -3.44328834024726     -1.71621071757192
  C           3.07427561486982      3.67120684632803     -0.38413603752014
  H           2.10658969616690     -3.78206649521567     -2.73881538741677
  H           2.92378232275642      4.45080473074581     -1.14398972552190
  H           3.83062089850477      4.04814096987984      0.32043022206370
  H           2.94141021926497     -2.53519888733080     -1.79557292150316
  H           3.49662674564892      2.79097029938701     -0.89345719039309
  C          -1.21983347460524     -1.31501968275487     -4.03229717222533
  C          -0.61902417946006      3.24988690708281     -3.21114745605764
  H          -2.19957862165592     -1.26808007680519     -3.52963013209134
  H          -1.63248017798280      3.14845793207231     -2.79095275068534
  H          -0.77781620577817     -0.30857437950658     -3.99077626471505
  H          -0.30662589309889      2.26102480975751     -3.57713083890670
  C           1.39007083122436     -2.80609378219661      0.53401253934843
  C           2.04663777158807      2.33082247643259      1.48448785587860
  H           2.03654289083679     -1.91491941724025      0.56728307238961
  H           2.48545384426570      1.39856171625311      1.09406286687402
  H           2.75037310356576      2.74597928510872      2.22116802944416
  H           0.48729740386845     -2.57973162208672      1.12131400973906
  H           1.12406472884098      2.06211244755562      2.02069582963765
  C          -3.88878554017210      5.67715824940139      1.17822969080771
  H          -4.51046797163650      5.36107959450486      0.32810658267399
  H          -4.39329496657734      6.52530055131247      1.66470610509929
  H          -2.94087217050100      6.05667495945031      0.77057812476164
  C          -2.79150529391308      5.02267157509520      3.32832805868445
  H          -1.80600877438791      5.36217106199278      2.97895746329085
  H          -3.26391986952045      5.87155549964320      3.84512341632396
  H          -2.62405013538695      4.22992551657988      4.07164121824051
  C           0.02495077849693      5.20199725260140     -1.74338746442854
  H           0.73540267326346      5.60418455099834     -1.00639486304326
  H           0.02938949199466      5.88867944638799     -2.60363056009811
  H          -0.98279510355586      5.25109534608007     -1.30318736178665
  H          -2.19094037680486     -3.93275931787068     -0.74548279083381
  C          -4.51265938147598     -3.82944128461921      0.67737256050687
  H           1.92272566492996     -3.62231184024640      1.04440855447774
  H           2.93149281785349     -4.22499242332790     -1.23620585980064
  H          -1.40601099133079     -1.55704454530285     -5.08885973631802
  H          -0.68943227091172      3.92089467957286     -4.07990931435788
  H           0.42021513763450     -4.07481876100089     -0.91080099739857
  C          -0.86010368911266     -3.75878133652482     -3.50244153813883
  H          -1.00043253313545     -4.03024859507271     -4.55976366020349
  H          -0.19292730996281     -4.51428011089776     -3.06346239542777
  H          -1.84545056032120     -3.85378669738835     -3.01915133659316
  C          -5.72753274109499     -3.40878007925623      1.49732982361164
  H          -6.35244576739039     -4.28268799210260      1.72954666570325
  H          -5.43818545467670     -2.95488802736783      2.45621940520115
  H          -6.35948138310475     -2.68847419970227      0.95784831118316
  C          -3.70942722336650     -4.85702289637228      1.48706051032294
  H          -4.32910494512521     -5.73010228880553      1.74075749281060
  H          -2.83535740216995     -5.22818730498344      0.93387028095730
  H          -3.34078243827603     -4.42465162486140      2.42851334796687
  C          -4.99962639003193     -4.47847373404941     -0.62385125573538
  H          -5.60263441702192     -3.77872122808378     -1.22031039359902
  H          -4.16649834727963     -4.81592494148910     -1.25689144545470
  H          -5.62281267719793     -5.35898293125783     -0.40747678756376
  Br          2.76364758932434      0.38587552226339     -2.59273589096249
