# Supplementary material for: Iron Catalyzed Aryl–Aryl Kumada Cross‐Coupling: A Mechanistic and Computational Investigation
Source: Angew Chem Int Ed Engl. 2026 Mar 13;65(17):e3094782. doi: 10.1002/anie.3094782 (PMC13098315; doi:10.1002/anie.3094782)
Supplement: Supplementary file 2 — Supporting File 2: anie71772‐sup‐0002‐Data.zip. [file ANIE-65-e3094782-s001.zip › Main_Catalytic_Cycle/Cross-Coupling/Non_Mg-assisted/TS6.xyz]

112
TS6
  Fe         -0.90185361946247     -0.35282099797507     -0.03505258480801
  P          -1.17803098077643      1.93554927670430     -0.45873338796464
  P           0.14060458006938     -2.52338104536042     -0.08444226434525
  N           1.38699512702406      1.34164602302486     -0.64107424518067
  N           1.97553262737202     -0.68267140246597     -0.39316102930688
  C           2.79165861637631      1.36650612281618     -0.66304013012679
  C           3.17912869331455      0.03167683955766     -0.50749895469584
  C           3.41603623570759      2.62768323733584     -0.76201228104437
  C           4.38109696938296     -0.70300807215224     -0.41077929947843
  H           4.50486302674526      2.65804602942924     -0.81122848763340
  H           5.32202130319304     -0.16623311374252     -0.53510781247647
  C           0.71255637218782      0.43567399046798      2.46901458393834
  H           1.46055982724493      0.96413899597935      1.86616129203908
  C           0.59865868682789      2.46519851704031     -0.58862963167078
  C           1.90926075059306     -2.02291573782195     -0.10051612231942
  C           2.66353734093816      3.78477790776389     -0.75961108435204
  C           4.35973958523566     -2.05764567844604     -0.14702413406056
  C           0.85130187369097      0.09506485725306     -0.47561659342910
  C          -0.38386496119907     -0.20138615000247      1.85854868597183
  C           1.23115879347558      3.67306048138838     -0.64276799968060
  C           3.08376044599389     -2.70243577014354      0.03186675699624
  H           3.04755523542618     -3.76490079834988      0.28123801278077
  C           5.61682940080656     -2.91305817347041     -0.04123280127354
  C           0.89643667841353      0.44682081330440      3.85386485819099
  H           1.76579954169527      0.96271930986954      4.27617577601561
  C          -1.80273348334408      3.39044397894095      0.54977947135899
  C           0.13021093736390     -3.93936684444276      1.13049822189303
  H           0.78503418140839     -4.69915971401780      0.66882431228346
  C          -0.00632964000695     -0.18110590810754      4.71778157591828
  C          -1.25397654268509     -0.86922044969972      2.74373983382364
  H          -2.11047886419438     -1.42014837536228      2.33282585583970
  C          -1.08985903184636     -0.84680834768762      4.12724138331859
  H          -1.81092761247337     -1.37186029608133      4.76449772336553
  C           6.88207020301026     -2.10024509950590     -0.29312354561877
  H           7.01187192790066     -1.29762253418332      0.44740183202614
  H           7.76870191856389     -2.74649370632590     -0.23013583617793
  H           6.88506593471274     -1.64320927065761     -1.29336597202189
  C          -1.71791032321010      2.34806866793538     -2.21240895916489
  C           0.06711782088057     -3.38984771622754     -1.75316776942794
  H          -2.73227011388295      1.91396696780201     -2.27765116617245
  H          -1.01804516094119     -3.48970351475685     -1.92169489303554
  C          -3.29525574021416      3.68360459264364      0.47073860516147
  C          -1.27903894430143     -4.50552441723095      1.22003775155164
  H          -3.73557050801629      3.48547068971187     -0.51544074606805
  H          -1.68038912552250     -4.80144852404696      0.23994906585314
  H          -1.30032506297324     -5.39505898011807      1.86665470325434
  H          -3.87320944138711      3.10689376353487      1.20150578459226
  H          -1.97838634958082     -3.77113654608828      1.64548825165400
  C          -0.82265249786592      1.62864776072130     -3.21205548549401
  C           0.62233713218727     -2.46971422047356     -2.83240070627661
  H           0.17046212993138      2.10382805064303     -3.26580354185850
  H           1.72335107219853     -2.42971589056759     -2.79812525116883
  H          -0.69204893010307      0.56731284929185     -2.96566860832190
  H           0.23224492932014     -1.44639013089597     -2.74333572814764
  C          -1.31747119537952      3.29290985291601      1.98614679326770
  C           0.71308323564800     -3.59988741403958      2.49207791287952
  H          -1.78151492811486      2.44190138439588      2.50666939850730
  H           0.09179853848510     -2.88510556447570      3.04369890656279
  H           0.78509730897720     -4.51461593197157      3.09977146294059
  H          -0.22809076748548      3.16338313340989      2.05809459419090
  H           1.72047728295415     -3.16595904517324      2.42162654223022
  C           5.53832742226843     -4.03616878852172     -1.08359123215722
  H           5.44400084274287     -3.63024724782691     -2.10133865209681
  H           6.44228440444137     -4.66238007137207     -1.05442851282120
  H           4.67900505105959     -4.70020072407493     -0.91241371490807
  C           5.69715246518868     -3.52482231937696      1.36256448842948
  H           4.81288259581378     -4.13041168417421      1.60715043481030
  H           6.57478129507358     -4.18272697166499      1.44682959824439
  H           5.78735397608754     -2.74634362399647      2.13368693036712
  C           0.72626696713490     -4.75534215351478     -1.82329842881106
  H           0.25075124658053     -5.50829636900476     -1.18100733582385
  H           0.66676894318593     -5.13811457910494     -2.85333400590937
  H           1.79844885260959     -4.71319566411695     -1.56939673090067
  C           0.16087356070751     -0.13698975956312      6.20470853499701
  H          -0.01135820131097     -1.11885425187864      6.66950366815297
  H           1.16680496835071      0.19500396301069      6.49412203142465
  H          -0.55319350387228      0.55765644903480      6.67554451540814
  H           0.63091392559659      4.58312233179882     -0.58914711950236
  C           3.26917470231078      5.18012821078315     -0.86519978552525
  H          -1.58407786478778      4.20334603459241      2.54420471563212
  H          -3.46940972412982      4.74679617750031      0.69702440251481
  H          -1.26030265665417      1.68171618687094     -4.21934887315615
  H           0.33870552113646     -2.83937427649807     -3.82819172000647
  H          -1.28311622541087      4.23457346307396      0.06174994204197
  C          -1.76316495717676      3.83264710024905     -2.53698566595931
  H          -2.07854000814173      3.97536135391474     -3.58150423145422
  H          -2.45427396822081      4.41076167575339     -1.91175408380461
  H          -0.76449161529279      4.29016747613373     -2.44862448158751
  C           4.78917389156791      5.13275503539623     -0.98054236544168
  H           5.19752951316265      6.14901712629689     -1.06987393668766
  H           5.25617445429803      4.67050481291374     -0.09881888920047
  H           5.11471584142714      4.57252023654835     -1.86919198755012
  C           2.89387951022044      5.99311492454106      0.37984246986825
  H           3.29646873750031      7.01446467704904      0.31148290226370
  H           1.80579237323340      6.08185471210715      0.50741224180323
  H           3.29596208258249      5.53496390089517      1.29478284783431
  C           2.70595249251539      5.86931853782436     -2.11480219797401
  H           2.94918512957676      5.30160316085209     -3.02473356251448
  H           1.61242245555730      5.97606883953713     -2.07526858410601
  H           3.12745510002437      6.87926576283492     -2.22757216854987
  C          -5.84364744521256      1.17434653049728      0.28598907562709
  C          -4.58285180916203      0.70328625564352     -0.09938712092677
  C          -3.63143512826036      0.47635033154613      0.88149336492681
  C          -3.88451691320470      0.70918023884156      2.22341623138249
  C          -5.15184500631047      1.17660031929973      2.59611510902321
  C          -6.12996167982698      1.40876880325639      1.63014289766381
  H          -6.60771757748157      1.34829592838269     -0.47733740306843
  H          -4.36947990683113      0.49940481218149     -1.15136922791717
  H          -3.12504249227791      0.55113044557601      2.99161254008939
  H          -5.36640336239700      1.36221159246151      3.65260913133776
  H          -7.11767345277891      1.76881262650466      1.92778104905738
  Br         -2.46803582350366     -1.19099105082726     -1.79768326014405
