# Supplementary material for: Iron Catalyzed Aryl–Aryl Kumada Cross‐Coupling: A Mechanistic and Computational Investigation
Source: Angew Chem Int Ed Engl. 2026 Mar 13;65(17):e3094782. doi: 10.1002/anie.3094782 (PMC13098315; doi:10.1002/anie.3094782)
Supplement: Supplementary file 2 — Supporting File 2: anie71772‐sup‐0002‐Data.zip. [file ANIE-65-e3094782-s001.zip › Main_Catalytic_Cycle/Cross-Coupling/Non_Mg-assisted/TS7.xyz]

112
TS7
  Fe          1.28819236708800     -0.15080772456653     -0.14989816285772
  P           0.09067473609844     -2.85061661973612     -0.49148668707885
  P           0.98353645268169      2.46574544915245      0.51859050520665
  N          -1.78892183791511     -0.90659172949990      0.07815966922309
  N          -1.44666860902533      1.17146911211198      0.43425933565798
  C          -3.06682395900586     -0.32169245633491      0.13283101733435
  C          -2.84036202773935      1.03682085159507      0.35501430089122
  C          -4.21846420943395     -1.11575079298852     -0.00355981735011
  C          -3.67060848540416      2.16222041024758      0.49819005030114
  H          -5.18818807820153     -0.62322416555911      0.08125249079790
  H          -4.74962702052593      2.00751072002832      0.45863677026268
  C           2.79402757681557     -0.36551031499001      2.23262722913283
  H           2.40115917778804      0.64883513175242      2.35102166875741
  C          -1.64067482672420     -2.25158513749958     -0.25244434366397
  C          -0.85873668259558      2.42742627911529      0.52208307409438
  C          -4.10505077075398     -2.46842721582275     -0.23466177603230
  C          -3.11790235558944      3.41353475674195      0.66454591613370
  C          -0.77943108860262     -0.01271111451207      0.29075906029203
  C           2.71466156708797     -0.99359087582919      0.97234644234363
  C          -2.78147265351050     -2.99852999399996     -0.36664636792096
  C          -1.69125563179528      3.50331650068451      0.65805479804970
  H          -1.22793730617965      4.48603096931246      0.76184681029044
  C          -3.93201712907299      4.69143154628215      0.81774209864945
  C           3.35235470023363     -1.01197777106020      3.33400255186937
  H           3.37881456289570     -0.50030028696169      4.30046039827906
  C           0.05077049179692     -4.17434541909761      0.84245942509624
  C           1.20124191708003      3.44542189794321      2.12514332316131
  H           0.81142151056940      4.46712778896517      1.95070913588107
  C           3.88131550841912     -2.29647120173695      3.20551976362460
  C           3.26517567365384     -2.28542246678178      0.86128131970460
  H           3.26223914791038     -2.78976066688927     -0.11042914035111
  C           5.45841045233494      0.81695845682957     -2.28303226010645
  C           3.83723655694460     -2.92255883266330      1.95676704877272
  H           4.26226647493778     -3.92339065363093      1.83423363458603
  C          -5.43064754812765      4.41119701411732      0.80416723283756
  H          -5.72985085866323      3.73736982354405      1.62021629740453
  H          -5.99292756925768      5.34662708726864      0.93280212683516
  H          -5.75988459097606      3.96414842367092     -0.14494334893384
  C           0.04816514847149     -3.85750328983575     -2.07302918242506
  C           1.45671669262205      3.62157501163025     -0.90612244204085
  H           1.08938002141604     -4.23681546833709     -2.06756982429008
  H           1.83730682878859      2.88019423442939     -1.62967197800268
  C           1.16379416908604     -5.19699011860799      0.68849067761821
  C           2.65622108462595      3.54353275307395      2.56708877346172
  H           1.13207144557287     -5.72021892290335     -0.27745010117513
  H           3.32653060511519      3.97605256465577      1.81756199041573
  H           2.72847697518900      4.17018112633822      3.46879143379803
  H           2.15589994064482     -4.73734100245206      0.79231145096463
  H           3.06137871820176      2.55668400465557      2.83654847266322
  C          -0.10134415840380     -2.94013468383446     -3.27571263083663
  C           0.32760903765789      4.37024447561941     -1.58962844506121
  H          -1.11053619739947     -2.50242612583840     -3.32144152930128
  H          -0.07732787848544      5.18155049338686     -0.96389012146498
  H           0.60014872770545     -2.09541926003582     -3.25555879867720
  H          -0.49585774415460      3.70797559932437     -1.88849757282893
  C           4.06359274839750      1.14719092198953     -0.31329974195081
  H           3.86605678976806      1.70461363441937      0.60966595656690
  C           0.07110107655629     -3.50776952686437      2.20996704867651
  C           0.38884098265332      2.79349468246814      3.23942427906272
  H           1.02150000698063     -2.98219177342603      2.38526281501705
  H           0.64774832194070      1.72817895745288      3.35531111152859
  H           0.60154493868695      3.28172774187935      4.20212187680048
  H          -0.74011113632060     -2.77389009974695      2.32960416145625
  H          -0.69518242969441      2.84824152090664      3.07867424759746
  C           3.23909400874277      0.06722822596124     -0.66161542815318
  C          -3.59203670522912      5.63628367461953     -0.34186651132636
  H          -3.79137132968757      5.16387519715297     -1.31471506975448
  H          -4.19106876730415      6.55721812914796     -0.28620439194202
  H          -2.53428292050425      5.93593509413885     -0.33596179725343
  C          -3.56662750579522      5.36310108348991      2.14696200568007
  H          -2.49388603911725      5.59580784011961      2.21179631280086
  H          -4.11058395103242      6.31171877203488      2.26690793252116
  H          -3.81753707696052      4.72235493770003      3.00486413905559
  C           2.59718899275603      4.56344527866124     -0.55902429379166
  H           3.50067898603382      4.03359338492923     -0.23044334981645
  H           2.87954114311567      5.13522814679566     -1.45567055491385
  H           2.32351975354250      5.29951077910770      0.21308884710589
  C           3.58689580715422     -0.66894106622658     -1.80893405949742
  H           2.98361848947394     -1.53671914228096     -2.10065218672931
  C           5.14139429678711      1.51844797604388     -1.11248501031247
  H           5.75939874440116      2.37293312814380     -0.81596055126236
  H          -2.66366148755466     -4.06184112998245     -0.57575244809905
  C          -5.29234653831735     -3.41032587005987     -0.38402001219938
  H          -0.04632831336167     -4.25593964687759      3.00827044395227
  H           1.08139438620672     -5.96390871390348      1.47357232634420
  H           0.05481495086549     -3.49935763672000     -4.21032897692172
  H           0.71317296379888      4.84001639594823     -2.50712211486690
  H          -0.91881502379591     -4.69444736153415      0.72152226533746
  C           4.66052689127416     -0.29017323707581     -2.60705610862149
  C          -0.88309814710591     -5.05495352637115     -2.17021662944462
  H          -0.57655805988825     -5.70196910231004     -3.00658030606323
  H          -0.90046362603502     -5.68394944956967     -1.26801898741847
  H          -1.91499311029685     -4.74625197418549     -2.39157286310088
  C          -6.61997392130872     -2.67995259673388     -0.21317520015213
  H          -7.45674373028767     -3.38446030697607     -0.31949332731748
  H          -6.71106013198170     -2.21462025914033      0.77920488363257
  H          -6.76010348783070     -1.89440627828007     -0.97010041518369
  C          -5.19315507919796     -4.51090645970624      0.67951381726481
  H          -6.01488492059845     -5.23411952916710      0.57099572510352
  H          -4.25252335054744     -5.07493382000709      0.60471411816438
  H          -5.24647199830645     -4.09255087901063      1.69492729773717
  C          -5.25679200877459     -4.04624184668356     -1.77928270538996
  H          -5.34678481230909     -3.28577012903934     -2.56822631088972
  H          -4.32421232586799     -4.59961117279252     -1.95934220524876
  H          -6.08507400566653     -4.75903638691314     -1.90472795418213
  C           6.59045545145978      1.24269300283847     -3.16346189318332
  H           7.07410733374532      0.38846707137509     -3.65729679380590
  H           6.24828531771155      1.91442882430022     -3.96761638622958
  H           7.36447714110496      1.78717616574081     -2.60574917098858
  H           4.88753973083313     -0.86710373562350     -3.50921961692079
  Br          0.36780315247559      0.68198681243362     -2.46354807890308
  H           4.33937727232245     -2.79762707306243      4.06075230643570
