# Supplementary material for: Iron Catalyzed Aryl–Aryl Kumada Cross‐Coupling: A Mechanistic and Computational Investigation
Source: Angew Chem Int Ed Engl. 2026 Mar 13;65(17):e3094782. doi: 10.1002/anie.3094782 (PMC13098315; doi:10.1002/anie.3094782)
Supplement: Supplementary file 2 — Supporting File 2: anie71772‐sup‐0002‐Data.zip. [file ANIE-65-e3094782-s001.zip › Main_Catalytic_Cycle/Cross-Coupling/Non_Mg-assisted/TS8.xyz]

99
TS8
  Fe         -0.84239881315094     -0.28543111372570     -0.70035512531193
  P          -1.12509357294771      1.96991932071513     -0.85881162196172
  P           0.20043696152329     -2.33815017249915     -0.76867502378804
  N           1.42483811580625      1.51958233703516     -0.37724333506766
  N           2.04120670229046     -0.51339472857119     -0.29096536541378
  C           2.74461695343824      1.56520262622795      0.08038946938892
  C           3.15322125528152      0.21736246040602      0.13670547575258
  C           3.26693766962338      2.83525481440161      0.40179037332970
  C           4.29126257084888     -0.51673066194857      0.53034930246564
  H           4.29808559631418      2.89395825967279      0.75035031517929
  H           5.17428753292236      0.03632123758335      0.85088221075904
  C           0.57257841623159      2.60056901987156     -0.43377776658993
  C           1.93391974675669     -1.88571056899353     -0.24912618047113
  C           2.47349839803602      3.96379802923041      0.31031319404657
  C           4.26428454639189     -1.89841419835797      0.52943923429748
  C           0.97007103853000      0.26024405257179     -0.59752540298715
  C           1.10136929435638      3.81503908239924     -0.10567379569523
  C           3.05186294302581     -2.56852928629232      0.13647808180502
  H           3.01396992054106     -3.65870879902152      0.16097150347263
  C           5.45299566091727     -2.75725568506544      0.94887311995752
  C          -2.24302830498803      3.11449979971348      0.09377991500257
  C          -0.31382810521402     -3.84778094414101      0.21540370792749
  H          -0.01653778283439     -4.71976102324245     -0.39687744690178
  C           6.64650025402745     -1.90557196745364      1.36994261336862
  H           6.40884440176914     -1.26976598000915      2.23521254546054
  H           7.49214815165400     -2.54480000453628      1.65932457684639
  H           6.99571429166204     -1.25437839639836      0.55543974085360
  C          -1.33322099487153      2.52943230908759     -2.63303151297447
  C           0.52851455022607     -3.01542054111730     -2.48991871429299
  H          -2.37711425918584      2.24151250473872     -2.85426229161611
  H           0.84345546023679     -2.10712508693948     -3.03743889899889
  C          -3.68445432944601      2.91968589418101     -0.35265933164950
  C          -1.83527207094509     -3.81362368157518      0.32320427524304
  H          -3.84253350716401      3.14788125825037     -1.41620433151218
  H          -2.33485009581490     -3.72429041528140     -0.65139382308432
  H          -2.20316764815914     -4.72906308673431      0.80930356741989
  H          -4.01759868892123      1.88492379205877     -0.18085403186542
  H          -2.15436141602808     -2.95060314388987      0.92803789621302
  C          -0.42155404038597      1.70675112948450     -3.53083127417711
  C           1.63006317075093     -4.05540054651145     -2.60251275709068
  H           0.64204878783392      1.88533213859479     -3.30351915976766
  H           1.39959430797272     -4.96360649406589     -2.02365777410369
  H          -0.61069065342690      0.62786683942850     -3.42166051289163
  H           2.60764362189433     -3.68188269100155     -2.26835937286194
  C          -2.09057099668883      2.91383121912572      1.59259938086266
  C           0.31717287687712     -3.97162076857223      1.59324052218881
  H          -2.41921043984583      1.91103088292261      1.89846216547491
  H           0.09972104029185     -3.08401258842307      2.20441878637366
  H          -0.10592270201372     -4.84795286944589      2.10689279905142
  H          -1.05041730663641      3.01679644739189      1.93265794434630
  H           1.40566457849482     -4.10738860685198      1.56631948527082
  C           5.86803095989851     -3.64191473396420     -0.23377871870713
  H           6.16785445120830     -3.03640446821124     -1.10159546171916
  H           6.72001781664771     -4.28203110798988      0.03902223278152
  H           5.05323906983855     -4.30453966244380     -0.55988393015996
  C           5.04387857557259     -3.64537202481288      2.13162355875597
  H           4.20679587931934     -4.31294514058235      1.88397194672728
  H           5.88464694427743     -4.28208389379316      2.44378511247753
  H           4.73812899027047     -3.04300726373263      2.99900229591017
  C          -0.77521372267477     -3.50685526599588     -3.10264707473000
  H          -1.58757168279773     -2.77329422844369     -2.99701986598592
  H          -0.64295302286026     -3.71319371837924     -4.17492357608864
  H          -1.11192832131776     -4.44622759923825     -2.63761965369650
  H           0.44992828642305      4.69154171651452     -0.12726983073367
  C           2.97157021421302      5.36229771547002      0.66010642421699
  H          -2.69741988149341      3.65439875821473      2.13442179051140
  H          -4.35109364771956      3.57532765547370      0.22636527482088
  H          -0.57633501931721      1.96663543480698     -4.58842295171663
  H           1.74647129904236     -4.37512803010955     -3.64902945395240
  H          -1.92082110235303      4.14130291506364     -0.16350274685932
  C          -1.16244856186546      4.02021178272728     -2.86046145303967
  H          -1.32936922085795      4.27283596879986     -3.91844899872976
  H          -1.86568652913868      4.62747994255669     -2.27380015442643
  H          -0.14099199845497      4.34827859323308     -2.60904612196507
  C           4.41880096513676      5.34516625496487      1.14217122898999
  H           4.75025613580831      6.36343190579513      1.38827848763905
  H           4.53812324217857      4.73623514479559      2.04992378000192
  H           5.10750305412072      4.95512280003662      0.37864959954082
  C           2.09624412107256      5.94905654474929      1.77462608467762
  H           2.44544701183126      6.95434843111675      2.05204167479287
  H           1.04348433014246      6.04634764059035      1.47493484117753
  H           2.12250684577817      5.32327657529856      2.67819113100200
  C           2.87574731586412      6.25196965590438     -0.58573867222984
  H           3.51464666210722      5.87511697973724     -1.39728544912240
  H           1.84875077675595      6.31192899648888     -0.97442341246148
  H           3.19620880357861      7.27867041263647     -0.35486335516381
  C          -6.78523773717511     -0.31087145116361      1.99325048581417
  C          -5.44158598030995     -0.38029926175264      2.36622313998190
  C          -4.44970199420897     -0.57998545421217      1.39825480072163
  C          -4.85631973030822     -0.71192507797204      0.08463636841827
  C          -6.17245186621065     -0.64305387925822     -0.32726999880377
  C          -7.15225029844242     -0.44111954077393      0.65327131333783
  H          -7.55385590226763     -0.15370415884940      2.75366679933688
  H          -5.15788302917307     -0.27678395166039      3.41745104816339
  H          -3.38753339502402     -0.61900500830916      1.67095705240062
  H          -6.44914069820396     -0.74110875493019     -1.38150661055761
  H          -8.20658903021755     -0.38534574429305      0.36616741183325
  Br         -3.07427435979372     -0.79777003684099     -1.51265135273602
  Br         -0.64088432675808     -0.42085518168931      1.95587171827058
