# Supplementary material for: Iron Catalyzed Aryl–Aryl Kumada Cross‐Coupling: A Mechanistic and Computational Investigation
Source: Angew Chem Int Ed Engl. 2026 Mar 13;65(17):e3094782. doi: 10.1002/anie.3094782 (PMC13098315; doi:10.1002/anie.3094782)
Supplement: Supplementary file 2 — Supporting File 2: anie71772‐sup‐0002‐Data.zip. [file ANIE-65-e3094782-s001.zip › Main_Catalytic_Cycle/Transmetallation/2.xyz]

88
2-quintet
  Fe         14.71129120331603    -21.61842607851002     -0.51411178311521
  Cl         16.23599440411478    -20.00955605299015      0.17032150358186
  Cl         13.86096487802279    -22.32548707618415     -2.51868210900389
  P          16.51402023645117    -23.58047026598212     -0.10306752656032
  P          12.49041794848237    -20.22527320188610      0.24434649680456
  N          14.77053858060352    -23.44984477345375      1.99427030280459
  N          13.06919323711122    -22.16698745819021      2.07824999817099
  C          14.11003439226896    -22.50629097554758      1.26688122949992
  C          15.93135051471322    -24.08867174236107      1.58065408649613
  C          16.46930206250273    -25.01554740263909      2.42743505023372
  H          17.38274625224247    -25.52212643554522      2.10487054993847
  C          15.90466654862804    -25.33783293176297      3.70689236584524
  C          14.75195947988467    -24.68029825787828      4.08347023248871
  H          14.26847802357667    -24.87159881252628      5.04226293041452
  C          14.16780185787023    -23.72405757246229      3.23084260298083
  C          13.04306377642011    -22.88861807088397      3.28106302090776
  C          11.99809360172726    -22.66049739878842      4.19692353074339
  H          11.99396045897082    -23.24059166582017      5.12039093171589
  C          11.01569280046360    -21.73307779437837      3.91801055880778
  C          11.12128981201070    -21.00062302329496      2.68909773195757
  H          10.38320109090804    -20.22471170778200      2.46908845890496
  C          12.13133611212057    -21.18529209600158      1.78893761662088
  C          16.60478408661757    -26.37990040292713      4.57044420295549
  C          16.64774931560420    -27.70970529154819      3.80803880081771
  H          17.16400460487842    -27.61855871907667      2.84186598588450
  C          18.03582842022865    -25.90979396827360      4.85878958362571
  H          18.04279591179798    -24.96302878210587      5.41792817677028
  H          18.57558368877315    -26.65706726779261      5.45864000577958
  H          18.61556200417849    -25.75346925545101      3.93809044693045
  C          15.88351002939292    -26.59914961226145      5.89605467398460
  H          14.85151069802978    -26.95031585085427      5.75144005047795
  H          16.40430797404379    -27.36461090533739      6.48804409337480
  H          15.85014203118241    -25.68428158116008      6.50549559706431
  C           9.84510454974841    -21.43407323586486      4.84665544807240
  C           8.53927534946761    -21.76835661703950      4.11499477901160
  H           8.48692480641776    -22.83659824083392      3.86024279065032
  H           8.43657354233784    -21.20171072422779      3.17858733062999
  C           9.91743915877505    -22.25323383258654      6.13137018016359
  H          10.82933639568220    -22.03506444106830      6.70640558002415
  H           9.06146205236804    -22.01872247360750      6.77940007248462
  H           9.88947431582401    -23.33486622600479      5.93541171220901
  C           9.86026761907612    -19.94505066245256      5.21545032764975
  H           9.79780522256021    -19.29211885024515      4.33344665080351
  H           9.00537672602529    -19.69652680411971      5.86127495615584
  H          10.77838297953867    -19.67568201115374      5.75768931533998
  C          16.30043965126679    -25.23944259940200     -0.95134219626918
  C          14.83574480724286    -25.64988918804525     -0.89617881656339
  H          14.20330235663386    -24.92416273486248     -1.42958431115991
  H          14.69530600025207    -26.63027071215664     -1.37547572608276
  H          14.45875966469957    -25.73754959796214      0.13354954818566
  C          18.36493231958276    -23.40072181205207      0.12964682943875
  H          18.80190589622574    -24.41832614517148      0.14908380180073
  C          18.90887339331454    -22.62872401160617     -1.06868360991547
  H          18.52593388356667    -21.59769265371484     -1.05949796606996
  H          20.00716817907627    -22.58173943049279     -1.02881952756586
  H          18.63243246344484    -23.06958069161071     -2.03510706442395
  C          18.71763594101293    -22.66696621512440      1.41682985717364
  H          18.47836982316059    -23.23892814657344      2.32310687777914
  H          19.79597521557789    -22.45003131753582      1.44033895701898
  H          18.18966856729365    -21.70275529541059      1.47335474774138
  C          10.80497382411649    -20.33114088571509     -0.55859284087104
  H          10.06939418491605    -19.93509700669443      0.16822966746540
  C          10.48642278451304    -21.78848286870675     -0.86140137851731
  H          10.47988815847032    -22.41581967712862      0.04207608069595
  H           9.49301051622685    -21.87603175725055     -1.32599991408317
  H          11.22238247173175    -22.21405402181058     -1.56005158786780
  C          10.76076470536839    -19.48681517000541     -1.82240217471403
  H          11.56326383844715    -19.77841984342983     -2.51694811683819
  H           9.80354446241065    -19.63215639311140     -2.34460647740267
  H          10.85448506026561    -18.41208219517610     -1.61834157691658
  C          12.60875973713113    -18.48137922544004      0.93037046515090
  H          11.57749307027457    -18.13474215723071      1.13813862219843
  C          13.25391840632417    -17.58945427695564     -0.12459551764572
  H          12.72696266236847    -17.59987629668822     -1.08750689837678
  H          13.28034803046112    -16.54590454819080      0.22305254523386
  H          14.29031382121374    -17.90764508197846     -0.31148319642322
  C          13.42862743149378    -18.44707026361129      2.21357111413645
  H          14.41560276184677    -18.91113649104159      2.06033967984194
  H          13.60620279372324    -17.40517943417304      2.51852110831287
  H          12.93519092482742    -18.95468630543778      3.05381167440089
  H          17.17974005811671    -28.47612203290897      4.39044576754351
  H          15.63480955316130    -28.08617124364990      3.60542062722609
  H           7.66720191688922    -21.52762014921263      4.74067276189773
  C          16.79962641708159    -25.18283292764194     -2.38596746353609
  H          17.88303897520830    -25.01576961112303     -2.45223828912322
  H          16.58968073453880    -26.13264293396860     -2.89984774031810
  H          16.29004923935528    -24.38466163330662     -2.94719594488098
  H          16.90525654220477    -25.97045846582361     -0.38060093877594
