# Supplementary material for: Iron Catalyzed Aryl–Aryl Kumada Cross‐Coupling: A Mechanistic and Computational Investigation
Source: Angew Chem Int Ed Engl. 2026 Mar 13;65(17):e3094782. doi: 10.1002/anie.3094782 (PMC13098315; doi:10.1002/anie.3094782)
Supplement: Supplementary file 2 — Supporting File 2: anie71772‐sup‐0002‐Data.zip. [file ANIE-65-e3094782-s001.zip › Main_Catalytic_Cycle/Transmetallation/3.xyz]

101
3-singlet
  Fe         -1.10752927754267      1.98692778082040     19.48421211928162
  P          -0.73677623472236     -0.25934935497271     19.48204084948366
  N           1.45549361938404      0.94076625945867     20.25668773825739
  C           0.65580374013175      1.99840892477087     19.91791151344130
  C           0.97284332018692     -0.34599361736981     20.19971551832773
  C           1.79319981411041     -1.33651156522337     20.65237635600258
  C           3.11646831787154     -1.05202999520118     21.15917364997575
  C           3.53803404072260      0.26182829809912     21.22738539638351
  H           4.51854394535667      0.52098193049725     21.62777725934588
  C           2.69529860611714      1.31362758865882     20.80365325594843
  C          -1.66239612521989     -1.59832703824295     20.38363207460002
  C          -3.06903408349255     -1.68586895101614     19.80850990180254
  H          -3.07770661859997     -1.89342244308689     18.72908034755011
  H          -3.61409315052448     -0.74256985189874     19.96252332668194
  C          -1.67643447993281     -1.40154002081263     21.89162362536297
  H          -2.26861997750439     -0.52436074567777     22.18495345788530
  H          -0.66913170633165     -1.26997854050877     22.31234902335865
  C          -0.48546120447460     -0.96234267528468     17.76725048586702
  H          -1.46885128321057     -0.77748891876354     17.29770286923304
  C           0.53699981989188     -0.11121678352941     17.03188056712766
  H           1.54652862442987     -0.22934911453193     17.45870049985441
  H           0.26488040916530      0.95256415989260     17.07124859404496
  H           0.59319772445922     -0.40145912954175     15.97279124845418
  C          -1.57185664556725      1.99143316919877     21.35055691996844
  C          -0.82167079932346      2.00586827171767     22.53749700166647
  H           0.27493165810217      2.01807458191401     22.50016242806142
  C          -1.43574875923044      2.01190713379087     23.79183542953363
  H          -0.81409506200231      2.02612373937222     24.69417200074666
  C          -2.82918166366511      2.00216213930422     23.92582317094862
  C          -3.58814910652182      1.98925798656389     22.74437557599961
  H          -4.68182600502674      1.98779102931585     22.81120441868417
  C          -2.97592759830655      1.98323371743458     21.49290259246791
  H          -3.60726233684852      1.97741468008472     20.59291175254648
  C          -3.48666162783989      1.98146215396112     25.27112209734959
  P          -0.76355177483392      4.23564777852652     19.46260719111557
  N           1.44169704081398      3.06841373225711     20.25006085294834
  C           0.94268106651404      4.34855440551998     20.18411140705449
  C           1.74877268684263      5.35226594728683     20.63322295930092
  H           1.37138760805464      6.37692819706011     20.61921673210856
  C           3.07409813752007      5.08833672544594     21.14541627061678
  C           3.51343463480691      3.78059652416215     21.22007250092743
  H           4.49630647148436      3.53729385640917     21.62464472114891
  C           2.68587290885174      2.71533129741303     20.79979874631872
  C           3.91224299870459      6.27938787014537     21.59880922693799
  C           5.29950288297756      5.85443778316708     22.06930019851277
  H           5.25502016548300      5.18326737617876     22.93923001689245
  H           5.86128565827981      5.34178679561540     21.27477879409461
  H           5.88728366994125      6.73357299550424     22.36859022981549
  C           3.19322800756099      6.98350220925280     22.75676819761658
  H           2.19013409872938      7.33161676912107     22.47177556140239
  H           3.07645533141414      6.31135139905770     23.61895768220651
  H           3.76306451520009      7.86391658116995     23.08884407063966
  C           4.07386347714647      7.25540469790597     20.42666783027892
  H           4.58688388915875      6.77747288832395     19.57932078865256
  H           3.10798772122182      7.62918055467287     20.05745294095414
  H           4.66793411510080      8.13142228312938     20.72652095393285
  C          -1.70808935132393      5.57091084122906     20.35012965005898
  H          -1.17685571935526      6.51414240644329     20.12720385829157
  C          -3.11239103293643      5.63962847995097     19.76670817051227
  H          -3.11745147234742      5.84778478081194     18.68737037376984
  H          -3.64568989465786      4.68895767923623     19.91676627478200
  H          -3.69717541987042      6.43062582497420     20.25862573011964
  C          -1.72876962970398      5.38334271485809     21.85907929741502
  H          -2.31827543523169      4.50506469418429     22.15440792228359
  H          -0.72317725352071      5.25888762072012     22.28600586777494
  H          -2.18634735683759      6.26268153731286     22.33698453142813
  C          -0.51523520608268      4.92876310079549     17.74293363122835
  H          -1.49684189719604      4.73443645177531     17.27356594500883
  C          -0.18168172562654      6.40685647758926     17.66481791264129
  H          -0.97817878579481      7.05609929363560     18.05299347161845
  H           0.74769120261585      6.64629608738904     18.20747436806944
  H          -0.01637345944143      6.70220741211469     16.61759862725336
  C           0.51354991410816      4.08014710626198     17.01347209072492
  H           1.52139724292439      4.20386649414408     17.44253625108249
  H           0.24552107515101      3.01543314194030     17.05479906206271
  H           0.57130103813751      4.36759734695350     15.95368258824986
  Cl         -2.44622875218788      1.97004100057287     17.60319469470577
  H           1.42963764682346     -2.36628639917719     20.64555655022194
  C           3.97250217841966     -2.22996582450556     21.61363612338877
  C           5.35655801316057     -1.78558370553481     22.07578770979392
  H           5.90920542631907     -1.27052648125152     21.27639597243987
  H           5.30746340911684     -1.11052130461588     22.94243147292424
  H           5.95575911823400     -2.65622772662864     22.37729016918919
  C           4.14051267710219     -3.20875387853057     20.44487344171494
  H           4.74169041732976     -4.07915625356997     20.74685080773898
  H           3.17702814391508     -3.59086969867167     20.07800336532539
  H           4.64872079401352     -2.72969628072548     19.59526568267183
  C           3.26856753474111     -2.93802819258842     22.77855913021267
  H           3.14706247488197     -2.26302849676135     23.63785558249079
  H           2.26870242295268     -3.30046299556779     22.50017346844489
  H           3.85121490698679     -3.80944959565376     23.11213689666761
  H          -2.12705774182059     -2.28038813394188     22.37705644121552
  H          -1.12219639779241     -2.53722102915854     20.16390345213597
  H          -3.64018479752180     -2.48476823652977     20.30378484336662
  C          -0.14281628502236     -2.43881277202598     17.69697944121830
  H           0.02279981114725     -2.73875450601833     16.65112656778414
  H           0.78864762343688     -2.67052540512605     18.23943616623867
  H          -0.93500982185853     -3.09042136285788     18.08994508708912
  H          -2.91576520447576      2.54897382150806     26.01925832973951
  H          -4.50012994597882      2.40412454332841     25.23560737544029
  H          -3.58800568994754      0.95786595519197     25.66782466373888
