# Supplementary material for: Iron Catalyzed Aryl–Aryl Kumada Cross‐Coupling: A Mechanistic and Computational Investigation
Source: Angew Chem Int Ed Engl. 2026 Mar 13;65(17):e3094782. doi: 10.1002/anie.3094782 (PMC13098315; doi:10.1002/anie.3094782)
Supplement: Supplementary file 2 — Supporting File 2: anie71772‐sup‐0002‐Data.zip. [file ANIE-65-e3094782-s001.zip › Main_Catalytic_Cycle/Transmetallation/Int1.xyz]

104
Int-1-quintet
  Fe         -0.16800743015959     -1.96240742072322     -1.53984072410133
  Cl         -0.04209755073756     -3.16393041358032      0.65136873826130
  Cl         -0.01922429891263     -3.20796280455220     -3.40827964868017
  P          -2.78481587727015     -1.81164549810693     -1.30186761560452
  P           2.26067365087145     -0.61532157106953     -1.78383834556022
  N          -1.68326193625370      0.56826088212263     -0.59586838134493
  N           0.40581729523548      1.04112728822517     -0.72845678011003
  C          -0.47376976160685      0.00326769246369     -0.89721544799721
  C          -2.89940305690655     -0.09465971844676     -0.63799547243371
  C          -4.00738110612200      0.60459033675748     -0.24879711435195
  H          -4.97203277206433      0.09264405820211     -0.29064162320872
  C          -3.95397195466060      1.94966485483319      0.23395617061294
  C          -2.73082404746116      2.58556191665429      0.22385142699876
  H          -2.61097079908011      3.60992748278456      0.57632972860068
  C          -1.58259559240539      1.89994431325794     -0.20508067287381
  C          -0.21606106348191      2.21606206776212     -0.30384451290039
  C           0.55290591533300      3.37427881620749     -0.09810841442165
  H           0.03865012475467      4.26888585108562      0.25287243179676
  C           1.90769995040564      3.36325982551225     -0.35991814939134
  C           2.47829046311995      2.14666897272885     -0.85420696525781
  H           3.53414876442246      2.13128720365148     -1.12850259232864
  C           1.76309925256279      0.99395313434881     -1.03118021936441
  C          -5.22705452613920      2.58197547160344      0.77742707208356
  C          -6.28385972824727      2.64839902250127     -0.33073014066290
  H          -6.50951941145082      1.65800805651930     -0.75162535982809
  C          -5.73810144843160      1.70593650871590      1.92946746604465
  H          -4.96951570773428      1.57434163678939      2.70473512251083
  H          -6.62360796234147      2.16008609161312      2.39756877548500
  H          -6.03181232822634      0.70288933279662      1.58800980939665
  C          -4.97569423432732      3.99003768205770      1.30602489455000
  H          -4.60625179201841      4.66840842244064      0.52302193567292
  H          -5.90938842943687      4.42084686677975      1.69323713299850
  H          -4.25038382846792      3.99301028993017      2.13240321053483
  C           2.81032892614408      4.57789883678821     -0.18129064328360
  C           3.45543763569484      4.92137739819647     -1.52994691820673
  H           2.69543431882505      5.12423813194566     -2.29838132680428
  H           4.09642520636754      4.11080707433062     -1.90414444637525
  C           2.03364762799746      5.79294066097482      0.31457285226492
  H           1.55622641687905      5.60929639427308      1.28788628193300
  H           2.71357745931980      6.64593429536806      0.44524660066573
  H           1.25324859537729      6.10630232347093     -0.39420725246133
  C           3.90221224255674      4.24193617818763      0.84023616883085
  H           4.49259396607336      3.36147827857341      0.54841651445596
  H           4.60147259806443      5.08389069987387      0.94890780544740
  H           3.47107954459534      4.03562174765284      1.82992700930269
  C          -3.71058132956985     -1.53702677614882     -2.90692705449713
  C          -2.88346605664060     -0.64678895433274     -3.82092418357355
  H          -1.97144240415771     -1.17246037617476     -4.14224392323841
  H          -3.45240899889976     -0.38352589008661     -4.72479797760374
  H          -2.58137418460663      0.29643059263558     -3.34040046509618
  C          -3.95612605429355     -2.85276138240390     -0.28465744726063
  H          -4.97067530215283     -2.68424687511791     -0.69461259522977
  C          -3.55282931300853     -4.30982371816248     -0.49720275118170
  H          -2.57260438595396     -4.50095665379178     -0.03667419776465
  H          -4.28461058691277     -4.98293045356733     -0.02750048200066
  H          -3.47265328016214     -4.59310828876177     -1.55532605752712
  C          -3.94464097937421     -2.51548775498022      1.19650241610014
  H          -4.28177364696818     -1.49606543563583      1.42289552701446
  H          -4.60054499892791     -3.21156095436407      1.73971170705237
  H          -2.93705142577368     -2.61704854176155      1.62366220310942
  C           2.25723589328477     -0.02808103089408     -3.57980308925109
  H           2.92636498201876      0.85401604197508     -3.58019947360655
  C           0.87353927770706      0.40617243868358     -4.03282153200652
  H           0.43472097205947      1.19053598396624     -3.39796417371591
  H           0.91865826928797      0.80690464269235     -5.05653193453383
  H           0.18196040344388     -0.44959848720907     -4.05098214801357
  C           2.83433485204429     -1.08329363017838     -4.50892680596513
  H           2.23178098113013     -2.00294343584821     -4.49600628281706
  H           2.83653859574429     -0.70780304920890     -5.54312910943821
  H           3.87227577802256     -1.34533068540923     -4.26345324781334
  C           4.10982273437065     -0.85037635228652     -1.54717759314620
  H           4.58168736961717     -0.34116015125846     -2.40854490362924
  C           4.35338108056604     -2.35363479577509     -1.65818356091503
  H           3.88276997658379     -2.80737836143850     -2.54186702543767
  H           5.43108041430198     -2.56785493566258     -1.70410749696564
  H           3.94668468348327     -2.87295044225123     -0.77766894562998
  C           4.71372451830857     -0.31514223489445     -0.26401885281878
  H           4.22823600924024     -0.74465090723764      0.61923728630133
  H           5.77776411734796     -0.59393855593360     -0.21925108267968
  H           4.66372972365057      0.77549168231593     -0.16574224140874
  H          -7.22772805006068      3.05609834913209      0.05978426621004
  H          -5.95827950590924      3.29257082713819     -1.16026213513897
  H           4.08911353758076      5.81550358511550     -1.44060659707352
  C          -4.06707774120644     -2.84725937401149     -3.58747436420007
  H          -4.74052621715057     -3.47028174236727     -2.98382522735700
  H          -4.58030214284221     -2.64857985425311     -4.53994449746090
  H          -3.16666238896289     -3.43598669077602     -3.81948499628430
  H          -4.64162007668853     -1.00919515455870     -2.62521243603481
  C           2.22069690536374     -0.68447860219879      2.29549284454617
  C           3.06229833879605     -1.78044314568394      2.58489836859285
  C           4.35887515214727     -1.63002453957303      3.07944572482971
  C           4.90248508783651     -0.35627447670292      3.28952095822414
  C           4.09011923602897      0.74890628369882      3.00684491617656
  C           2.78681115018726      0.58252816787819      2.53430270637109
  H           2.69779613861658     -2.80412173145722      2.42346633036193
  H           4.96567583226716     -2.51367361185575      3.30756573957685
  H           4.49117151281723      1.75529937143679      3.17481083259121
  H           2.18983034060706      1.48867604653684      2.35538346269309
  C           6.30763866237418     -0.18710176071949      3.77846405775560
  H           6.56111866348957     -0.92395404550980      4.55360228858691
  H           7.04329876707596     -0.32399249782365      2.96900737940148
  H           6.47819751028157      0.81290908300223      4.19930111173891
  Br         -1.73170927197381      0.03786901721931      2.75515836003853
  Mg          0.21981206385711     -1.11160694666165      1.83434502014776
