# Supplementary material for: Iron Catalyzed Aryl–Aryl Kumada Cross‐Coupling: A Mechanistic and Computational Investigation
Source: Angew Chem Int Ed Engl. 2026 Mar 13;65(17):e3094782. doi: 10.1002/anie.3094782 (PMC13098315; doi:10.1002/anie.3094782)
Supplement: Supplementary file 2 — Supporting File 2: anie71772‐sup‐0002‐Data.zip. [file ANIE-65-e3094782-s001.zip › Main_Catalytic_Cycle/Transmetallation/Int2.xyz]

104
Int-2-quintet
  Fe          0.84672335709205     -1.38015185048936     -1.09014426375383
  Cl         -1.11469227532516     -4.32721236214842      2.15049588505261
  Cl          1.04026026179796     -2.77041073407069     -2.88874486664907
  P          -2.45127954691887     -1.72760426320435     -0.25018017648489
  P           2.66043537069255      0.17289428858667     -1.77368483010719
  N          -1.46565214892179      0.87051394906834     -0.53457328951078
  N           0.52379392725007      1.60077347033488     -0.90047950916190
  C          -0.20685703199368      0.43049106747774     -0.88103740890343
  C          -2.61206099593878      0.10431967145649     -0.30974276436492
  C          -3.76270657812110      0.77328226390024      0.01664195781182
  H          -4.66033951726906      0.18042875643117      0.18271858807955
  C          -3.85481505294260      2.18004197687983      0.22469382202032
  C          -2.70158270080482      2.90599095116664      0.04689681409823
  H          -2.65985492138827      3.98334699560718      0.20951156935236
  C          -1.51869700860097      2.25661512318670     -0.33657736785025
  C          -0.22862202120101      2.73030107337720     -0.57853929741926
  C           0.35701861829455      4.00838273186579     -0.57233233321082
  H          -0.27393639270052      4.85596041741935     -0.30251126273338
  C           1.68505151754772      4.16971328344008     -0.90139746207369
  C           2.40952664756893      2.98890218006638     -1.25660421087666
  H           3.45528424118618      3.07748784924359     -1.56168050382140
  C           1.86614782850596      1.73467315652729     -1.24704114482743
  C          -5.17701168784525      2.77424447769764      0.68676954284388
  C          -6.24615324043537      2.52764968293292     -0.38414133677802
  H          -6.37740794473548      1.45769333743809     -0.60013656436119
  C          -5.59092347757381      2.08918039837154      1.99582200599341
  H          -4.81924024820686      2.20654453418350      2.77077073928502
  H          -6.52686954209112      2.52032664148973      2.38024436450400
  H          -5.76276229373702      1.01112891607378      1.86783881977486
  C          -5.05679459473717      4.27378578385940      0.93608409646566
  H          -4.78220238564524      4.82639071925420      0.02561301583716
  H          -6.01582431576557      4.68013201610048      1.28599963448176
  H          -4.30799349454277      4.49711829926945      1.70980499381957
  C           2.40677998487480      5.51031250457118     -0.90524915364435
  C           2.95643688903024      5.78364294813994     -2.31029136996358
  H           2.14750787172520      5.85577721008657     -3.05137007584336
  H           3.64551164693615      4.99670698898282     -2.64832931241191
  C           1.47633814456974      6.65261678747818     -0.51087914732434
  H           1.06102524305479      6.51896107906454      0.49846374203381
  H           2.02351330575580      7.60538057061402     -0.51253869261151
  H           0.63633405602691      6.75938715851487     -1.21260406680313
  C           3.56810243616578      5.44566809031924      0.09413567226110
  H           4.27775912700765      4.64250507370654     -0.15123884147950
  H           4.13329499016966      6.38895948854024      0.09831060841032
  H           3.20661843210072      5.26549361127052      1.11655498799365
  C          -2.86436058808103     -2.29863444708647     -1.99273140899304
  C          -2.39155042095215     -1.34841588456822     -3.07987121268771
  H          -1.29499311771235     -1.28201643711419     -3.11376327055265
  H          -2.71570970515583     -1.72101680419979     -4.06290562724739
  H          -2.80053620129444     -0.33444324432322     -2.96167878602678
  C          -4.02925071204837     -2.21113954761385      0.64819276054289
  H          -4.84312822875499     -1.67698741870882      0.12367954883013
  C          -4.32239623446243     -3.69941328448707      0.51638214557914
  H          -3.48896029056438     -4.31379881081708      0.88692416648374
  H          -5.20376313763117     -3.94526339714895      1.12673720438198
  H          -4.55827606220653     -3.99618135902784     -0.51389007201870
  C          -3.99122709220856     -1.79355663638247      2.10965079796161
  H          -3.72133476091964     -0.73956897190784      2.25975901138758
  H          -4.97300938649158     -1.96628979949304      2.57641381193369
  H          -3.25858153205239     -2.39605831807221      2.66843542566160
  C           2.81107313582527      0.53606011309890     -3.60534677447801
  H           3.32780907383565      1.51409019921812     -3.65555798919998
  C           1.43124478208230      0.67381518290649     -4.23052399917759
  H           0.81607793393160      1.44043592476596     -3.73592726828907
  H           1.52075174673464      0.96332335655364     -5.28759720068539
  H           0.88426438006038     -0.27912306392482     -4.19354059657810
  C           3.65679099367232     -0.50617500823044     -4.31713720510191
  H           3.23435954576115     -1.51447400295071     -4.19754687283841
  H           3.68800663950710     -0.28769038826621     -5.39471885653475
  H           4.69686473649761     -0.52057033104121     -3.96337102663602
  C           4.43637979517299      0.23329413206715     -1.18570238578075
  H           4.99441795821466      0.80015111204461     -1.95517206304237
  C           4.93845289484579     -1.20864582955989     -1.15618035928346
  H           4.73134202504991     -1.75885143415933     -2.08431160001732
  H           6.02416983629734     -1.23643703809775     -0.98332464605042
  H           4.45413021582923     -1.76884777217551     -0.34215716214114
  C           4.64524563235184      0.89824879461635      0.16506618362602
  H           4.07486868940466      0.39375795803186      0.95671688598858
  H           5.70648849803548      0.83402614914298      0.44734122379490
  H           4.36818065683205      1.95958358549372      0.18209024528387
  H          -7.22110767019235      2.91350608566625     -0.05192178667041
  H          -5.99193009376869      3.02803962630494     -1.32949890719118
  H           3.51409621853353      6.73127125952294     -2.33077501107614
  C          -2.35973504764502     -3.71828507467741     -2.21720435003673
  H          -2.60387326063375     -4.40130743804160     -1.39444992818361
  H          -2.79649845636999     -4.13304640511321     -3.13769746056616
  H          -1.26895817180915     -3.73379151024068     -2.34028735630527
  H          -3.97104874401107     -2.30093413979939     -1.99667266092381
  C           1.61853173719072     -2.23453303325619      0.66440449714556
  C           2.08174767926668     -3.56869262284955      0.57662989804841
  C           3.10630538278217     -4.05149618467504      1.38553514148879
  C           3.71937503101981     -3.23378662058841      2.34621274315062
  C           3.26955875260295     -1.91297395664614      2.46244182804227
  C           2.25138767841820     -1.43036047218854      1.64080694813323
  H           1.62273519825487     -4.25209230871849     -0.14528078811997
  H           3.42763432880445     -5.09295057351413      1.28853355152291
  H           3.71697585743642     -1.25489478566651      3.21459193890435
  H           1.92173481936867     -0.39292533680907      1.78132213693839
  C           4.82393816569553     -3.75152064925290      3.21124928754054
  H           4.70211270845664     -4.81907647635506      3.43613129158786
  H           5.80312356983547     -3.64296368447223      2.71807112034721
  H           4.88633806235548     -3.20783540561901      4.16271864503441
  Br         -0.82414286997817     -0.05520251324140      2.72551747972755
  Mg         -0.46352155493066     -2.23204887243481      1.56966810621771
