# Supplementary material for: Iron Catalyzed Aryl–Aryl Kumada Cross‐Coupling: A Mechanistic and Computational Investigation
Source: Angew Chem Int Ed Engl. 2026 Mar 13;65(17):e3094782. doi: 10.1002/anie.3094782 (PMC13098315; doi:10.1002/anie.3094782)
Supplement: Supplementary file 2 — Supporting File 2: anie71772‐sup‐0002‐Data.zip. [file ANIE-65-e3094782-s001.zip › Main_Catalytic_Cycle/Transmetallation/Int3.xyz]

117
Int-3-singlet
  Fe         -0.47184402863411     -0.00316891426484      0.81455004755760
  P          -1.20126301642747     -2.09892019766634      0.25215449057649
  N           1.15608098212821     -1.71518137123210     -0.82772892796634
  C           0.90383933765748     -0.49162899627078     -0.27959951686562
  C           0.26159990277023     -2.75121093307409     -0.67732587976788
  C           0.62407014640205     -3.96055604493310     -1.19078505458224
  C           1.89181193954025     -4.15543968532221     -1.85353665801859
  C           2.77211022538747     -3.09300034323098     -1.93619717582279
  H           3.75174490908361     -3.20693170415079     -2.40161889879478
  C           2.43473426715556     -1.83236015792575     -1.39571850817574
  C          -1.70169979497591     -3.47840445867898      1.39717981237998
  C          -2.90625546203833     -3.01606973067719      2.20632698619542
  H          -3.76353946946882     -2.72491025130835      1.58267477956617
  H          -2.64721271554544     -2.15010237687013      2.83353782365151
  C          -0.56569015159446     -3.95656554286742      2.28851568247778
  H          -0.26011444944235     -3.18670069995908      3.00952062203379
  H           0.32728952331781     -4.24904774849889      1.71720993909121
  C          -2.55184307904366     -2.07127797115682     -1.02698714845481
  H          -3.44670708274967     -1.82756257137709     -0.42458107628987
  C          -2.31517009854133     -0.91444131929799     -1.98575003530142
  H          -1.41265282486496     -1.06072836637942     -2.60177478484895
  H          -2.16519362523483      0.04411356504311     -1.45552606192878
  H          -3.16809047157836     -0.79259992118277     -2.67084998139339
  C           0.48173025365772     -0.65867235565376      2.36174847878639
  C           1.76270525571992     -1.22701203513244      2.46460962191514
  H           2.38759772660957     -1.36941558949092      1.57534248470722
  C           2.29534201270062     -1.62752349904770      3.69253459106354
  H           3.30154115514305     -2.05928041463043      3.72495049454415
  C           1.57749317661381     -1.48659541541954      4.88375240802296
  C           0.29538585936927     -0.92324240124917      4.79269291569940
  H          -0.29849852641477     -0.79539504391053      5.70439165893607
  C          -0.23769942999021     -0.52128426830180      3.56994788705731
  H          -1.24437446589851     -0.08900741681554      3.55856784036289
  C           2.13828031304278     -1.92853221581962      6.19945665530810
  P           0.70226762131131      1.95574410840651      0.83274055971100
  N           2.06478568603619      0.18368497570453     -0.52748593578287
  C           2.27111438797623      1.43895675684672     -0.00331280220009
  C           3.49715204887964      2.00102480734390     -0.20299218029645
  H           3.69561391464928      2.98836354594297      0.21918771752405
  C           4.53615697677291      1.31320095343678     -0.93134385952433
  C           4.28589082982965      0.04251676131059     -1.41265497552211
  H           5.05322624082810     -0.51957037793037     -1.94560833327945
  C           3.03602207564589     -0.57870548069760     -1.19335819341743
  C           5.87931669225432      2.01676514229172     -1.09387366955130
  C           6.85785282668513      1.18920879171087     -1.92055127857273
  H           7.07093258363213      0.21669045979390     -1.45389277643746
  H           6.48045537419754      1.00286072062718     -2.93664648877284
  H           7.81633565590347      1.71688951065112     -2.02003193611861
  C           6.48232479239714      2.24944169086576      0.29757246637894
  H           5.83393071318872      2.87047045368288      0.93247771086881
  H           6.64644529039634      1.29843794293323      0.82438666503748
  H           7.45219369078212      2.76266665597031      0.22028598858109
  C           5.66722287674238      3.36695469244101     -1.79014789262512
  H           5.22011632531775      3.24036071899427     -2.78673317037315
  H           5.00966462258870      4.03408741522022     -1.21472375694639
  H           6.62651030423366      3.88951610399324     -1.91767924868102
  C           1.25797265973288      2.96068180214109      2.29275260000650
  H           1.82352446738157      3.80769782718614      1.86390183760598
  C           0.02036551428871      3.49396508721626      3.00023955876487
  H          -0.61859585656542      4.10212456405095      2.34314460054891
  H          -0.59890188998433      2.66911574605310      3.38276799298739
  H           0.30334233977954      4.12105883343421      3.85790869885286
  C           2.17872940313609      2.20188568978322      3.23447938856112
  H           1.65347568747953      1.39689274600538      3.76665665205792
  H           3.03151567518241      1.74522764787675      2.71149592089387
  H           2.58335790597239      2.89041910213038      3.99145276906072
  C           0.01516352605521      3.21549671633627     -0.36210432439542
  H          -0.99419006619731      3.40159189521217      0.04569559903147
  C           0.76883591030655      4.52867210535075     -0.45448560816573
  H           0.77254599935484      5.09548549224810      0.48641972573084
  H           1.81489580846246      4.38141518123637     -0.76966636569662
  H           0.29610969709495      5.17327388826400     -1.21140418195848
  C          -0.15637602309665      2.57532095531728     -1.73067701375439
  H           0.81515013401220      2.38592227485229     -2.21587516028408
  H          -0.69602416944891      1.61818780166813     -1.67725737317854
  H          -0.74175665755932      3.23336877368904     -2.39013309024876
  Cl         -2.66984010658487      0.90016367500865      1.41593446371459
  H          -0.06366728776852     -4.80115975004953     -1.07920848052545
  C           2.19149557357321     -5.53881622121793     -2.42117235597466
  C           3.56220540859675     -5.60014507135444     -3.08560231058753
  H           3.65397254709286     -4.88268539971148     -3.91387162000828
  H           4.37527278382590     -5.40164859870052     -2.37215158050176
  H           3.73558254065284     -6.60140376336440     -3.50399685124514
  C           1.12152160084956     -5.88553858208066     -3.46404683207294
  H           1.28880649851701     -6.89144497488252     -3.87630656441734
  H           0.10779463198501     -5.87505175586557     -3.03874730008887
  H           1.13347696162491     -5.17551355355311     -4.30352760485030
  C           2.14953383271556     -6.57110032754563     -1.28730990517459
  H           2.91517698256652     -6.36598063469271     -0.52545469624840
  H           1.17618263374432     -6.59438860641666     -0.77711884699963
  H           2.33065213068211     -7.58246154009197     -1.67985524045631
  H          -0.89019137468327     -4.83601629100309      2.86410425093581
  H          -2.00576881966689     -4.31724736855853      0.74512389384929
  H          -3.24625351576333     -3.81942477323854      2.87531923753645
  C          -2.80447751893288     -3.36798099756204     -1.77027201145776
  H          -3.67304407096803     -3.25242819754239     -2.43533089035555
  H          -1.94521761775244     -3.65133002382464     -2.39927122929351
  H          -3.03194634312311     -4.21026752561481     -1.10282903279375
  H           3.21530377512583     -2.13260774653876      6.13670369720425
  H           1.98948112206814     -1.17292541968595      6.98460166333911
  H           1.65843596595407     -2.85065965579520      6.56407812842412
  C          -3.65558501970033      2.93844315908083     -1.55256275126612
  C          -3.25293124755800      4.14936401041402     -0.95190572011398
  C          -2.79583551975480      5.24679709996265     -1.68262040616453
  C          -2.71005662994522      5.19498929087009     -3.08028981039823
  C          -3.12804009063457      4.01495557033443     -3.70682000237250
  C          -3.58975698368444      2.92890942697639     -2.96000480428929
  H          -3.28171331026232      4.25260225189938      0.14229385402155
  H          -2.49732276325699      6.16441920357629     -1.16177002274292
  H          -3.09018792215574      3.95034768265109     -4.79994272515817
  H          -3.90276472666168      2.03555909984219     -3.51714149639296
  C          -2.17068355164834      6.35103331271175     -3.86355082224252
  H          -2.53780914853415      7.31395127542541     -3.48062256287503
  H          -1.07010049554866      6.39695617789564     -3.81441195107912
  H          -2.43880162394317      6.28923440477986     -4.92656811186777
  Br         -5.86979063131787     -0.48639131689469     -0.62212023481550
  Mg         -4.18640305921763      1.24700137151898     -0.41745626233702
