# Supplementary material for: Iron Catalyzed Aryl–Aryl Kumada Cross‐Coupling: A Mechanistic and Computational Investigation
Source: Angew Chem Int Ed Engl. 2026 Mar 13;65(17):e3094782. doi: 10.1002/anie.3094782 (PMC13098315; doi:10.1002/anie.3094782)
Supplement: Supplementary file 2 — Supporting File 2: anie71772‐sup‐0002‐Data.zip. [file ANIE-65-e3094782-s001.zip › Main_Catalytic_Cycle/Transmetallation/Int4.xyz]

117
Int-4-singlet
  Fe         -0.71595297180765      0.56829093588604      0.58407372125667
  P          -1.52205865816140     -1.56189102610393     -0.04651883774627
  N           0.89559780175043     -1.20013497222619     -1.05212606767966
  C           0.67667387919769      0.03035711072204     -0.50647085345331
  C           0.00513821829152     -2.22703145157197     -0.84733387817524
  C           0.36931289869231     -3.46941847387869     -1.27151234847520
  C           1.63917823867028     -3.71551505420923     -1.90715076686117
  C           2.52778414281112     -2.66624881234000     -2.03525427513013
  H           3.51830492581072     -2.81168499571916     -2.46748806358552
  C           2.19647965242213     -1.38090305406374     -1.55585261284464
  C          -2.07024595247247     -2.88960987332617      1.15892404867527
  C          -3.09654304660400     -2.26460951926860      2.09563064234798
  H          -3.90051217150449     -1.72169797514098      1.57081857917130
  H          -2.61619425657445     -1.55009430726079      2.77866717779913
  C          -0.97515555173768     -3.60664902848634      1.93451664571182
  H          -0.48426992054564     -2.96038396805761      2.67192849730731
  H          -0.19191443152064     -4.02621643889110      1.28917112587741
  C          -2.75899501415641     -1.78093364711607     -1.51732706260567
  H          -3.17591338213938     -0.76533464963459     -1.65036088805473
  C          -2.10664164266248     -2.14256975819180     -2.84548392086633
  H          -1.79563094168999     -3.19714197746194     -2.87046075048201
  H          -1.22286083545857     -1.54116607964087     -3.09380013909506
  H          -2.83706322959359     -1.99956738959024     -3.65605923661939
  C           0.23550538558431     -0.42736783678926      2.13172416031043
  C           1.44785878891838     -1.14687660085754      2.02032544187615
  H           1.98838174541074     -1.21312077711919      1.07133373558373
  C           2.05990525717473     -1.80786285336481      3.08829691280969
  H           3.00376110683809     -2.33784985609283      2.91726690349480
  C           1.50164591748081     -1.80137790402807      4.36770296520247
  C           0.30520521833090     -1.08887351838875      4.51703705732346
  H          -0.16878450674362     -1.03989677688765      5.50420768670277
  C          -0.29731007120567     -0.43227117405243      3.44422972286123
  H          -1.22515030615356      0.10067150697073      3.65739038012345
  C           2.13158353928818     -2.52443189225726      5.51640033274299
  P           0.73217916947288      2.35757721466542      0.96100959435075
  N           1.88748853734229      0.63999641834600     -0.67450539715450
  C           2.19642325824981      1.81077154379954     -0.01706329344239
  C           3.46898640280837      2.28250612877593     -0.13489928053422
  H           3.73640354091782      3.19697671081271      0.39946479011034
  C           4.46960036131338      1.59313651699932     -0.90944647653878
  C           4.14301959062151      0.37467806760937     -1.46938017093263
  H           4.88250912405551     -0.21268049472732     -2.01442101163859
  C           2.84726021052845     -0.16563633055096     -1.31449171943507
  C           5.84412094302806      2.23776864230455     -1.04352693616686
  C           6.78485771816205      1.39353774839608     -1.89674545262991
  H           6.96003180847085      0.40112642487071     -1.45636634724666
  H           6.39487108032523      1.24860044062934     -2.91477245502840
  H           7.76371578261062      1.88405777167530     -1.98987485615714
  C           6.46403750093185      2.41142401251474      0.34865700060396
  H           5.84746262192409      3.04205129425933      1.00507021805941
  H           6.59563903942226      1.44216485955642      0.85093933072216
  H           7.45237279673474      2.88864171713947      0.27406009227239
  C           5.67925360700088      3.61296413613366     -1.70454771357060
  H           5.22724930937645      3.52382129122560     -2.70314780161385
  H           5.04033801675057      4.28321364585021     -1.11119972724983
  H           6.65423127863320      4.10913692046625     -1.82014439617896
  C           1.48961041307009      2.82458922299084      2.61237363599554
  H           2.08294794968195      3.72313521675036      2.37313838184027
  C           0.37337536069027      3.21311746608095      3.57072810563108
  H          -0.33634541539580      3.93730350951252      3.14384309784968
  H          -0.21374748512803      2.33029992696680      3.86105908627329
  H           0.78948203546078      3.65424000724452      4.48873131955801
  C           2.44339652803491      1.82202483152325      3.24142235038056
  H           1.92424056506419      0.96167684224217      3.67952998467808
  H           3.19039691209035      1.43479504443151      2.53384782167433
  H           2.99096566001674      2.31996585812766      4.05685384551367
  C           0.37792842841323      4.05246679017957      0.20151594619709
  H          -0.70153268260238      4.17354658018746      0.39099971686790
  C           1.10009516850216      5.24652253393216      0.80363453643440
  H           0.87026825401406      5.41467242686402      1.86334172326514
  H           2.19403589678985      5.16461221105810      0.70148472976199
  H           0.80642385442543      6.15874002260921      0.26224543761384
  C           0.60086902636544      4.02039953960317     -1.30528276622114
  H           1.67086357778375      4.12203937068153     -1.54360203683612
  H           0.24757726311075      3.09391296899608     -1.77533702865818
  H           0.07547178241078      4.85584587690485     -1.79150723709138
  Cl         -2.48671330011411      1.53277093348931      2.18489990844939
  H          -0.32714454980434     -4.29693209132237     -1.11808966620856
  C           1.94905361665258     -5.13809659501832     -2.35926943470039
  C           3.30768239153777     -5.23302048164937     -3.04527197643849
  H           3.35974601597070     -4.59221397795635     -3.93760105408590
  H           4.13246044640954     -4.95012776804503     -2.37549217461336
  H           3.49831617795766     -6.26438369765004     -3.37316237504947
  C           0.87157916627289     -5.60186583614523     -3.34747894301951
  H           1.07221473682750     -6.62921879035426     -3.68514267430699
  H          -0.13384542505184     -5.60031948401115     -2.90299133941450
  H           0.84059832072506     -4.95706466537534     -4.23798227096726
  C           1.94626462126708     -6.05557271817132     -1.12980328745943
  H           2.70928746455552     -5.74436621734495     -0.40193606183749
  H           0.97681637430625     -6.04848696462660     -0.61103708201464
  H           2.15774520454437     -7.09641371516434     -1.41599175419270
  H          -1.42871174348469     -4.44463272723740      2.48575115773590
  H          -2.57382912526122     -3.64100010450767      0.52928474984260
  H          -3.58454261431795     -3.03771972471967      2.70707637456308
  C          -3.92843645019403     -2.71707083661950     -1.26234703995889
  H          -4.66651019859524     -2.59807459043208     -2.06900045962300
  H          -3.61581089446240     -3.77253272338777     -1.26471664208928
  H          -4.46782094504796     -2.51553387994872     -0.32938433092708
  H           3.17040816955849     -2.80843852081892      5.30125454670655
  H           2.13453796712071     -1.91550210986556      6.43213596083371
  H           1.58907365988083     -3.45063946542053      5.76487247134161
  C          -1.67576596511888      1.66903752885352     -0.99955928927282
  C          -2.42278546122254      2.87455776899470     -0.88270571123510
  C          -2.88122354671800      3.61828595997844     -1.97632598600440
  C          -2.62492390002740      3.20720651807372     -3.28491143455713
  C          -1.90074495771341      2.01513247232139     -3.44269362409397
  C          -1.46088332305079      1.28159926584596     -2.34683411102602
  H          -2.64743593543114      3.27016050658731      0.11852087846374
  H          -3.45135340463786      4.53637212622776     -1.80040665021843
  H          -1.68731757339657      1.65300043528756     -4.45419163030955
  H          -0.89573821966584      0.36634770988641     -2.55118431653483
  C          -3.08504836455826      4.00466927759218     -4.46311577323063
  H          -4.07639699664091      4.44798598387428     -4.29882033932677
  H          -2.39936936034871      4.83994002426210     -4.67726648478888
  H          -3.13383664363720      3.39455344695100     -5.37440037735238
  Br         -5.65966327584955      0.32465424284968     -0.32797756220392
  Mg         -3.39290627665648      0.88781564551773      0.17429663229290
