# Supplementary material for: Iron Catalyzed Aryl–Aryl Kumada Cross‐Coupling: A Mechanistic and Computational Investigation
Source: Angew Chem Int Ed Engl. 2026 Mar 13;65(17):e3094782. doi: 10.1002/anie.3094782 (PMC13098315; doi:10.1002/anie.3094782)
Supplement: Supplementary file 2 — Supporting File 2: anie71772‐sup‐0002‐Data.zip. [file ANIE-65-e3094782-s001.zip › Main_Catalytic_Cycle/Transmetallation/TS1.xyz]

104
TS1-quintet
  Fe          0.62658086671373     -1.93879260448605     -0.88244345161021
  Cl         -0.28491665962216     -3.43805438114163      0.96075032217323
  Cl          0.48477437944707     -3.26420297630191     -2.73067213489754
  P          -2.65621876950062     -1.89629396771626     -1.11328243587553
  P           2.45470928283175     -0.42656240370252     -1.73748359416312
  N          -1.51318882264360      0.53125297775563     -0.46278749082337
  N           0.55180174262304      1.10699813169891     -0.61157159518047
  C          -0.25699973385496     -0.01103229119307     -0.64579703371984
  C          -2.72296172012802     -0.15236544210572     -0.50429915581684
  C          -3.85479442531448      0.54578496493625     -0.18493242307957
  H          -4.79750333308079     -0.00634260172181     -0.21673255028852
  C          -3.86307335305371      1.92442740129162      0.18948941149638
  C          -2.66145439165735      2.59398930116344      0.13237407586979
  H          -2.57957997201099      3.65475782134922      0.37114841915663
  C          -1.48354826121381      1.90799379065731     -0.20975514941875
  C          -0.14055579651904      2.28338859115460     -0.31172061229035
  C           0.56333822863002      3.49263314670351     -0.17035254431110
  H          -0.00032404821183      4.37546847141593      0.13284890643208
  C           1.91697264107357      3.54587396785488     -0.42757780095385
  C           2.54055654118256      2.34648781117048     -0.90140274443779
  H           3.57771432028904      2.38347652050253     -1.23916910744580
  C           1.89331616345261      1.14523435511422     -0.97832183329458
  C          -5.16567014659169      2.55308500494270      0.66042947792705
  C          -6.24089239571281      2.40151529741355     -0.42138124360296
  H          -6.43347489262822      1.35030835856053     -0.67754555182261
  C          -5.60125128855194      1.81536554810261      1.93360602072091
  H          -4.84001199598651      1.90302677702745      2.72190347893014
  H          -6.54509579958416      2.22684957365162      2.32135801865405
  H          -5.76083083581450      0.74257306618610      1.75239969097308
  C          -4.99513142677537      4.03414467554809      0.98106972885674
  H          -4.69515436418195      4.61725272726954      0.09767885928802
  H          -5.94381245578527      4.45542350490488      1.34189143679943
  H          -4.24741087574724      4.20036185742260      1.76985554748349
  C           2.76803361376124      4.79515186141990     -0.24970697184885
  C           3.43723372723889      5.15486762218851     -1.58193501158836
  H           2.69015236864125      5.33134329520440     -2.36925004823037
  H           4.11531110444631      4.36733240296071     -1.93933308720179
  C           1.93691269574394      5.98525435141850      0.21683757478207
  H           1.44318936570272      5.79252697720868      1.18013689235951
  H           2.57970423501097      6.86592661266856      0.35276460909727
  H           1.16147888323804      6.25760361471203     -0.51385542586326
  C           3.84282952697682      4.49674037007301      0.80381377076013
  H           4.45272823072535      3.62099146441794      0.53657072467811
  H           4.52607151665603      5.35110201488576      0.91872503575858
  H           3.39056694852868      4.29540575114946      1.78559926447777
  C          -3.59634230840605     -1.57421374544365     -2.71608663935406
  C          -2.71737925430970     -0.76560049725567     -3.65530235243144
  H          -1.83564116504972     -1.35173652463389     -3.95506753178742
  H          -3.26788287220811     -0.49977905676687     -4.57038942243274
  H          -2.35947937534676      0.17412847374973     -3.20771165603340
  C          -3.97311277095507     -2.73680489719750     -0.06376380767161
  H          -4.95757470785799     -2.40081036312739     -0.44606790623913
  C          -3.84225516358333     -4.24479229794795     -0.26475323210251
  H          -2.88759735895908     -4.60374660832306      0.14615638828755
  H          -4.65255005795857     -4.77389247978036      0.25888317270490
  H          -3.87317920531005     -4.55518782351730     -1.31635111231222
  C          -3.87884427723928     -2.41449149978077      1.41913536594217
  H          -3.97430749266244     -1.34729596191247      1.65693603743925
  H          -4.66934338483840     -2.94964929151574      1.96684847060264
  H          -2.91962169312124     -2.75480599170293      1.83606911521757
  C           2.24871831005252      0.06575549967531     -3.54083838411418
  H           2.84035998158802      0.99721056882154     -3.63300076336140
  C           0.79361051938089      0.36260698147377     -3.85858007262360
  H           0.38617130484651      1.19485992923798     -3.26546697297879
  H           0.68383471720733      0.63748499879530     -4.91803986244506
  H           0.17076311737511     -0.52556330014335     -3.67883937224948
  C           2.81758960108941     -0.98382250940027     -4.48074449410915
  H           2.33064290031404     -1.95816690813625     -4.32729294016841
  H           2.63645693752549     -0.68475770104502     -5.52365555733641
  H           3.90272938925553     -1.11231781237339     -4.36959494250198
  C           4.31763783143849     -0.54552813289668     -1.62232100527740
  H           4.68785463182173      0.02675334886637     -2.49373850543662
  C           4.67580771478078     -2.01938893147506     -1.79893790696936
  H           4.17780419951642     -2.49623325368755     -2.65361731107754
  H           5.76086926355942     -2.13775070802568     -1.93267187837811
  H           4.38836230983816     -2.59104466047389     -0.90355638042743
  C           4.96433807487532     -0.00672352727919     -0.36104518204529
  H           4.67131352674519     -0.59784665293701      0.51377229260102
  H           6.05861458756048     -0.08217895691274     -0.45148886471455
  H           4.72488195704911      1.04068847132103     -0.14117784146174
  H          -7.19486787056633      2.82623886849063     -0.07617196068881
  H          -5.95793185445960      2.92352970684779     -1.34693672581503
  H           4.03719601783358      6.07052526936433     -1.47925759169170
  C          -4.04036894176642     -2.86710851141335     -3.37871769316114
  H          -4.82751083192528     -3.38587093550688     -2.81595662255857
  H          -4.44898721391638     -2.66121233031120     -4.37966763609978
  H          -3.19717198283238     -3.56316152762824     -3.51061951145975
  H          -4.49054330112615     -0.97863690347646     -2.44824467797365
  C           2.04995111586573     -1.08772616675936      1.49235619736049
  C           2.86557467786281     -2.20415365387114      1.77465815487119
  C           4.02812921100889     -2.10996894165888      2.54033921917642
  C           4.43396098627946     -0.88439480819181      3.08938239420780
  C           3.64348519096499      0.23998678038641      2.82395488362912
  C           2.49535610771014      0.13747400371377      2.03518299060315
  H           2.56027749937507     -3.19633582378332      1.41772784756043
  H           4.62149898022486     -3.00757273721977      2.74603832577335
  H           3.93057241329867      1.20763806450936      3.24979089917787
  H           1.90303117993074      1.05319243683713      1.88853276864831
  C           5.68053623003580     -0.78403841989039      3.91006023333379
  H           5.79306639036555     -1.64131819655138      4.58804281382590
  H           6.58125716730718     -0.76957750917569      3.27560967500901
  H           5.70009720598988      0.13019558043265      4.51746361541127
  Br         -1.52189304514930      0.24235205716675      2.99051194678536
  Mg         -0.07523373906825     -1.22480579429746      1.73840724041234
