# Supplementary material for: Iron Catalyzed Aryl–Aryl Kumada Cross‐Coupling: A Mechanistic and Computational Investigation
Source: Angew Chem Int Ed Engl. 2026 Mar 13;65(17):e3094782. doi: 10.1002/anie.3094782 (PMC13098315; doi:10.1002/anie.3094782)
Supplement: Supplementary file 2 — Supporting File 2: anie71772‐sup‐0002‐Data.zip. [file ANIE-65-e3094782-s001.zip › Main_Catalytic_Cycle/Transmetallation/TS2.xyz]

117
TS2-singlet
  Fe         -0.65508417426681      0.42324362311691      0.68432959835563
  P          -1.45245257452855     -1.70616535455978      0.04952024408642
  N           0.93969154516686     -1.32770932104304     -0.99723631649785
  C           0.70630869910376     -0.08779321540968     -0.47050910229472
  C           0.06437384658522     -2.36097155437847     -0.77565579467580
  C           0.43094823580450     -3.60207377906072     -1.20053952147565
  C           1.69240841952834     -3.83963867251369     -1.85362133780495
  C           2.57227569002791     -2.78406992456173     -1.99114883065768
  H           3.55886753303064     -2.92210238556591     -2.43457030151808
  C           2.23394997866575     -1.50061491144409     -1.50938777605539
  C          -1.93258135920671     -3.07408997815344      1.23591670340379
  C          -3.03824629626024     -2.55150292420404      2.14072422055603
  H          -3.90965389086961     -2.17360470903294      1.58470932372512
  H          -2.67149048631067     -1.73255453730741      2.77871392557560
  C          -0.79554197385872     -3.69108741017529      2.03701129584320
  H          -0.37954170675831     -3.00395830943227      2.78376957155392
  H           0.03809569280559     -4.04378585942548      1.41466078746874
  C          -2.65404665656518     -1.89393120706667     -1.42702700448274
  H          -3.34924015048307     -1.03996129644811     -1.33557576473520
  C          -1.92090724028858     -1.71804980730498     -2.75062184018461
  H          -1.34384649012361     -2.61463005204764     -3.01794241893482
  H          -1.22974691035496     -0.86312836307295     -2.74715214903716
  H          -2.64857169206988     -1.54910916217982     -3.55770763703954
  C           0.29886238721843     -0.47565224701746      2.17963636605412
  C           1.54396187509693     -1.13524603207973      2.10809011305959
  H           2.10903214735296     -1.19455823040702      1.17331143105181
  C           2.14453175652338     -1.74619123936707      3.21169919118657
  H           3.11378082335034     -2.24042874642785      3.08255998751427
  C           1.54337100117486     -1.73736671091304      4.47158977002799
  C           0.31163549345175     -1.07616391119415      4.57018745711769
  H          -0.19898614252603     -1.03508278723230      5.53876296432517
  C          -0.28874103950953     -0.47069172075510      3.46758412761898
  H          -1.25042314929593      0.01777932166441      3.62829813957945
  C           2.16435712491625     -2.41313085223087      5.65350352705045
  P           0.72647685077559      2.25699307994809      0.92882706842553
  N           1.91688721793067      0.52796584254706     -0.64964758083316
  C           2.22290083932721      1.69731312116820      0.00981436000723
  C           3.49852720772735      2.16555016663365     -0.09438400949757
  H           3.76838778343835      3.07243152039908      0.45106829064548
  C           4.50001887394081      1.47889869466318     -0.86980352497540
  C           4.17330743150094      0.26403643709833     -1.43765703213919
  H           4.91317114810992     -0.32176834661044     -1.98368155238859
  C           2.87788923002016     -0.27641427545683     -1.28234309945450
  C           5.87363866634968      2.12528162260777     -1.00275872531201
  C           6.81427963175370      1.28480688660430     -1.85978646257932
  H           6.99189012590713      0.29154474159687     -1.42228808900034
  H           6.42333952406583      1.14214472232881     -2.87772837877752
  H           7.79209628125391      1.77718609886478     -1.95299198207782
  C           6.49500192983752      2.29591288849933      0.38903198592345
  H           5.87978229278700      2.92533625390005      1.04782578759170
  H           6.62833966728184      1.32566116304203      0.88885005763122
  H           7.48289701077108      2.77363576698123      0.31354444007710
  C           5.70368663956042      3.50186007866221     -1.65965620441306
  H           5.25601205691459      3.41353942460180     -2.66019585369462
  H           5.05815917339511      4.16593196732903     -1.06636194044276
  H           6.67629791116636      4.00358820357984     -1.77011110158255
  C           1.42590805634593      2.92535657321474      2.52488502766275
  H           2.01743985779898      3.80317336648040      2.20886678819971
  C           0.27997987532221      3.38991611640605      3.41182031181858
  H          -0.41877079032599      4.06561987625888      2.89758868502379
  H          -0.30961292589169      2.53147427184253      3.76343308586873
  H           0.66773571844117      3.91683536560227      4.29576086225286
  C           2.36157030620167      1.98257572739260      3.26573237516496
  H           1.82896273900001      1.13749810251113      3.72019877874927
  H           3.15051293683643      1.56766782667678      2.62295973823654
  H           2.85732304136801      2.53158957730055      4.08086962292751
  C           0.28055026952219      3.79094342883658     -0.05754976727027
  H          -0.77692415323107      3.95818079327182      0.20795619565025
  C           1.07459739851149      5.04621611120604      0.25702886224898
  H           0.95351266718123      5.39497326177719      1.29087963265908
  H           2.15160839980789      4.91575751064610      0.06324576095847
  H           0.73788685724017      5.86518101681301     -0.39649438022700
  C           0.35183880264968      3.45839274940389     -1.54077129767695
  H           1.39463753735692      3.32051985224233     -1.86622029784365
  H          -0.21280427627802      2.54955343663265     -1.79790414426883
  H          -0.07428932679242      4.27749497759836     -2.13679116747605
  Cl         -2.45976931671530      1.49695216995280      2.09831404752692
  H          -0.25560136852660     -4.43335964677818     -1.02629561996767
  C           1.99996219166113     -5.25859778306101     -2.31761075530165
  C           3.35298240695600     -5.34875409150975     -3.01467166329176
  H           3.39875807132857     -4.70235271651502     -3.90326935618563
  H           4.18324285456344     -5.07129523878392     -2.34933074706547
  H           3.54002945078886     -6.37782245950340     -3.35154856160919
  C           0.91308300508151     -5.71173831675736     -3.30092154776013
  H           1.10199209175249     -6.74058519899759     -3.64046468235733
  H          -0.09040092938732     -5.69935707181422     -2.85179349517730
  H           0.88431739592935     -5.06643621695521     -4.19100359097958
  C           2.00572088529573     -6.18534176750146     -1.09524133814976
  H           2.77813578535470     -5.88390616375129     -0.37322597589591
  H           1.04220732206688     -6.18005755601628     -0.56562986784237
  H           2.21028276117329     -7.22429240569381     -1.39253538537151
  H          -1.18717492880749     -4.56281072680895      2.58284707338239
  H          -2.34764956512027     -3.86239309465017      0.58624638661146
  H          -3.39907205495607     -3.34923484020609      2.80614160206801
  C          -3.50106107873556     -3.15173928800587     -1.43146239337083
  H          -4.15974790949709     -3.14525175624765     -2.31240535181357
  H          -2.88588905873589     -4.06344320787040     -1.49494096627211
  H          -4.15349199151265     -3.22467021452619     -0.55143994316337
  H           3.20693790677878     -2.69801876955483      5.46009563214406
  H           2.15393175402901     -1.77282208795946      6.54756353426234
  H           1.62329504618700     -3.33250376244787      5.92802203239166
  C          -2.81445344824148      1.91673226922458     -1.31545053134139
  C          -2.87299897808897      3.28089619102322     -0.95353397494415
  C          -2.83618886362535      4.31961641437733     -1.88514301696521
  C          -2.70684704251682      4.05200239028858     -3.25260917127441
  C          -2.64969669760764      2.70797293018113     -3.64265877850485
  C          -2.71518538028125      1.68151913243636     -2.70085817595147
  H          -2.96610557087579      3.55642337108930      0.10661594615236
  H          -2.89994769700741      5.36055332307130     -1.54665783363238
  H          -2.57126067190876      2.46577130084895     -4.70810792592273
  H          -2.71255568007981      0.65626894251307     -3.08160751244287
  C          -2.60035398691081      5.15959391001549     -4.25253159926672
  H          -3.20861356970976      6.02993787327734     -3.97008855193428
  H          -1.56267320611410      5.52090799994625     -4.34433390956906
  H          -2.91234707149105      4.84089773946998     -5.25593959289122
  Br         -5.75471347838636     -0.46421381363872      0.31926488103993
  Mg         -3.67637918551434      0.76062550396818      0.24628160508443
